# Supplementary material for: Transcriptome Dynamics Underlying Chlamydospore Formation in Trichoderma virens GV29-8
Source: Front Microbiol. 2021 Jun 8;12:654855. doi: 10.3389/fmicb.2021.654855 (PMC8217873; doi:10.3389/fmicb.2021.654855)
Supplement: Supplementary file 2 [file Table_1.XLSX]

## Sheet: Table S1
Table S1. Oligonucleotide primer sequences used in this study.
Gene ID	gene name	Predicted function	Primer Sequence (5' to 3')	product length (bp)
25798917	TRIVIDRAFT_90152	chitin synthase	F：CTCAATTGCCCGCACACTC	118bp
			R：GTGTTTACGGCGACCACTCC
25797926	TRIVIDRAFT_77496	chitin synthase	F：CTCAGGTCTCGACAACCACG	119bp
			R：CTGAGCAGCTGTGAGCCAG
25786774	ECH2	chitinase	F：TTTTGCCAATGTCCGCCAAG	157bp
			R：GTTGCGATTGCGCTTCTTGA
25792540	TRIVIDRAFT_25816	dolichyldiphosphatase	F：TTGCGTCTCTCTCTGTCACG	129bp
			R：CGCGGGTGGAAAATATGAGG
25786810	TRIVIDRAFT_111476	glucan endo-1,3-beta-D-glucosidase	F：ACATCCAGGCCTACTCCACA	142bp
			R：TTGACAGCAGCGTTCAGAGC
25787876	TRIVIDRAFT_143217	phosphoacetylglucosamine mutase	F：CGTCAAGATTGTCGACCCCA	123bp
			R：TGCGAGGCAAGCTTCTTGTA
25798001	TRIVIDRAFT_78374	acetyl-CoA carboxylase	F：CGGCACAAACAACCACAACT	111bp
			R：TTAGGGTTTTCGGAGGCGTG
25798206	TRIVIDRAFT_80821	acetyl-CoA acyltransferase 1	F：TCAAGTCGGGCATGATTGACA	148bp
			R：GAGAGAACACCCATGGGGAC
25798319	TRIVIDRAFT_82162	elongation of very long chain fatty acids protein 6	F：ATCTGGTGGAAGGAGTGGGT	164bp
			R：ATACCGGCAAAGGCAGCAAA
25788734	TRIVIDRAFT_169943	acetyl-CoA C-acetyltransferase	F：GCATACATTCTGAGTGCTGCG	117bp
			R：CTTTGACTTTTCGAGCGCGG
25798750	TRIVIDRAFT_87728	phosphoglucomutase	F：TGGTATTCTGCTCACAGCGA	107bp
			R：TGTTGGTGACGGATTCGGG
25798760	TRIVIDRAFT_87842	enoyl-CoA hydratase	F：ACGGGCCTATAGCTCCAAGTC	149bp
			R：TGAAGTCGTTCAGAGCTTCGT
25788772	TRIVIDRAFT_171412	fatty acid synthase subunit beta, fungi type	F： GCAGGAGCAAGGTATGGGTA	134bp
			R：CCTTGGGGTTGTTCTTGACA
25786808	cdc42	GTPase Cdc42	F：ACCACAAACAAATTCCCTTCGG	107bp
			R：GCCGTATCGAAGAGTCCCAG
25797624	TRIVIDRAFT_73394	Apolipoprotein	F：CCATGCTCAAGATCCCGGTT	124bp
			R：CTGATCTGAGCCCAGTCGC
	gapdh	gapdh	F：TGTCATCTCCAACGCTTCTT	123bp
			R：TTCTGGGTGGCAGTGTAGGA

## Sheet: Table S2
Table S2. Genes expression levels (FPKM) of different samples
gene_ID	TVS1_1	TVS1_2	TVS1_3	TVS2_1	TVS2_2	TVS2_3	TVS3_1	TVS3_2	TVS3_3	TVS4_1	TVS4_2	TVS4_3	TVS5_1	TVS5_2	TVS5_3	TVS6_1	TVS6_2	TVS6_3	TVS7_1	TVS7_2	TVS7_3	TVS8_1	TVS8_2	TVS8_3	gene_name	gene_chr	gene_start	gene_end	gene_strand	gene_length	gene_biotype	annotation	NR	NT	Ko	swiss	pfam	BP	MF	cc	KOG
25791436	29142.6	34728.6	32080.8	19248.7	20073.6	20094	30448	36250.6	36725.4	12134.2	11011.1	17338.1	36640.8	45888.7	38068.9	10858.9	12725	16951.8	6803.34	7217.12	8456.81	7120.71	18265.9	29464.7	TRIVIDRAFT_219707	NW_014013745.1	192389	192709	+	252	protein_coding	hypothetical protein	hypothetical protein TRIVIDRAFT_219707 [Trichoderma virens Gv29-8]	--	--	--	--	--	--	--	--
25794519	38094.9	30995.3	40993.7	49570.9	40232	54876.8	369.125	483.626	325.139	623.54	450.026	348.444	307.669	297.026	185.064	164.442	151.751	7480.57	2848.86	10.1949	2689.02	16.7651	7.5923	59.9076	TRIVIDRAFT_46295	NW_014013666.1	80461	81171	-	711	protein_coding	hypothetical protein	hypothetical protein TRIVIDRAFT_46295 [Trichoderma virens Gv29-8]	Talaromyces stipitatus ATCC 10500 thij/pfpi, putative, mRNA	--	Isonitrile hydratase OS=Pseudomonas putida GN=inhA PE=1 SV=1	--	--	--	--	--
25786754	4209.64	3714.64	5034.78	11011.3	7835.91	13434.1	13094.9	14197.4	14801.6	4947.42	7943.07	10373.4	7840.88	10648.9	9213.7	2711.33	3539.8	4872.96	10330.1	11148.1	13036.4	8467.59	9803.43	14545.9	Sm1	NW_014013746.1	1728677	1729501	-	759	protein_coding	small protein 1	extracellular small protein 1 [Trichoderma virens]>gi|118402808|emb|CAL80759.1| Epl1 protein [Trichoderma longibrachiatum]>gi|118402810|emb|CAL80760.1| Epl1 protein [Trichoderma longibrachiatum]>gi|118402814|emb|CAL80757.1| Epl1 protein [Trichoderma virens]>gi|358388007|gb|EHK25601.1| small protein 1 [Trichoderma virens Gv29-8]	Hypocrea virens snodprot1 mRNA, complete cds	--	Protein SnodProt1 OS=Phaeosphaeria nodorum (strain SN15 / ATCC MYA-4574 / FGSC 10173) GN=SNOG_13722 PE=2 SV=1	--	--	--	--	--
25788868	15884.2	14550.7	13769.8	11409.3	11509.8	11841.4	10305.1	10052.5	11396.8	7323.22	8616.95	7432.78	8964.35	7207.35	8811.93	6212.18	6719.97	7949.52	4844.22	3911.72	5422.46	1500.55	1498.71	1159.05	TRIVIDRAFT_175538	NW_014013656.1	119739	120351	+	389	protein_coding	hypothetical protein	hypothetical protein TRIVIDRAFT_175538 [Trichoderma virens Gv29-8]	--	--	--	--	--	--	--	--
25790993	13706.5	12372.9	11390.9	9321.93	9899.12	9619.32	9462.65	9262.46	10572.5	6862.51	7573.97	7308.24	7992.91	7003.22	8242.1	6238.85	6690.24	8004.25	4789.09	4374.89	5705.71	1376.29	1469.35	1069.35	TRIVIDRAFT_215741	NW_014013745.1	2642952	2643706	-	505	protein_coding	hypothetical protein	hypothetical protein TRIVIDRAFT_215741 [Trichoderma virens Gv29-8]	Trichoderma reesei QM6a predicted protein (TRIREDRAFT_109435), partial mRNA	cytochrome c oxidase subunit 7	Cytochrome c oxidase subunit 7A OS=Saccharomyces cerevisiae (strain ATCC 204508 / S288c) GN=COX9 PE=1 SV=2	--	--	--	--	--
25791159	14540.4	10616.1	15909.3	6135.12	9302.36	8923.76	11115	10725.8	10164.4	9441.86	10621.2	8402.62	8217.24	6692.96	7563.59	3028.33	3208.17	3766.03	4458.72	4988.03	3922.96	788.373	987.755	1252.75	TRIVIDRAFT_216697	NW_014013663.1	649963	650711	+	505	protein_coding	hypothetical protein	hypothetical protein TRIVIDRAFT_216697 [Trichoderma virens Gv29-8]	--	--	Cyanovirin-N homolog OS=Tuber borchii PE=1 SV=1	--	--	--	--	--
25791101	4212.36	3505.18	5740.8	6418.43	8491.25	9697.12	11721.3	9842.46	12003	7173.98	7791.67	7773.65	9355.2	5533.65	8999.48	4423.9	4838.82	5656.78	6816.05	7199.42	7139.94	3413.74	4368.66	1083.78	TRIVIDRAFT_216375	NW_014013669.1	98091	98650	+	356	protein_coding	hypothetical protein	hypothetical protein TRIVIDRAFT_216375 [Trichoderma virens Gv29-8]	--	--	--	--	--	--	--	--
25786793	9118.06	8770.11	8395.8	8639.87	8177.38	8947.96	7635.29	8079.69	8107.66	5557.74	7239.74	5855.38	6613.99	5405.77	6454.41	5157.7	5131.63	5592.47	3645.53	3840.85	4456.84	1477.4	1461.58	856.704	TRIVIDRAFT_111283	NW_014013658.1	1076348	1076928	-	444	protein_coding	hypothetical protein	hypothetical protein TRIVIDRAFT_111283 [Trichoderma virens Gv29-8]	Trichoderma reesei QM6a predicted protein (TRIREDRAFT_34378), partial mRNA	cytochrome c oxidase subunit 7c	--	Cytochrome c oxidase subunit VIIc	proton transport//mitochondrial electron transport, cytochrome c to oxygen	cytochrome-c oxidase activity	respiratory chain complex IV	--
25786757	0.815406	0.309935	0.261255	0	2.3599	1.00056	7.80802	7.47912	3.60536	15.718	24.4627	7.36333	32.5633	61.3118	39.4444	63.4475	82.3133	60.7835	7870.13	13942.1	2429.19	34324	45558.8	29760	TRIVIDRAFT_110889	NW_014013746.1	2520730	2521273	-	544	protein_coding	hypothetical protein	hypothetical protein TRIVIDRAFT_110889 [Trichoderma virens Gv29-8]	--	--	--	--	--	--	--	--
25789264	4497.22	3790.45	4598.34	3623.31	4377.11	5037.83	6553.63	5756.61	6132.64	4422.74	4857.87	5146.79	5533.97	4878.7	6334.19	4046.58	4093.83	4740.24	7430.11	8249.36	8384.29	5697.35	6755.14	8364.77	TRIVIDRAFT_186381	NW_014013743.1	594440	595202	-	561	protein_coding	hypothetical protein	hypothetical protein TRIVIDRAFT_186381 [Trichoderma virens Gv29-8]	--	diazepam-binding inhibitor (GABA receptor modulator, acyl-CoA-binding protein)	Acyl-CoA-binding protein homolog OS=Drosophila melanogaster GN=Dbi PE=2 SV=1	Acyl CoA binding protein	--	fatty-acyl-CoA binding	--	Acyl-CoA-binding protein
25799012	12845.5	11055.5	7838.16	7405.09	3432.28	5714.55	4522.29	4190.21	4904.55	4168.52	4433.13	3988.08	4287.18	3929.33	4702.87	4147.85	4277.42	4304.47	4027.94	4144.8	4200.59	3980.29	3755.13	2449.83	TRIVIDRAFT_91759	NW_014013746.1	1235786	1236656	-	677	protein_coding	hypothetical protein	hypothetical protein TRIVIDRAFT_91759 [Trichoderma virens Gv29-8]	Trichoderma reesei QM6a ribosomal protein S30 (TRIREDRAFT_68107), partial mRNA	small subunit ribosomal protein S30e	40S ribosomal protein S30-B OS=Saccharomyces cerevisiae (strain ATCC 204508 / S288c) GN=RPS30B PE=1 SV=1	Ribosomal protein S30	translation//ribosome biogenesis	structural constituent of ribosome	intracellular//ribosome	Ubiquitin-like/40S ribosomal S30 protein fusion
25786841	12046.8	11473.7	10813.2	9532.07	8064.77	8085.61	2955.83	3501.64	3739.62	2600.11	3106.39	2554.83	2298.26	3878.81	3492.29	2044.38	2580.53	3718.83	1312.07	795.708	2276.5	2652.53	3654.58	2994.44	TRIVIDRAFT_111852	NW_014013747.1	2330745	2331780	+	588	protein_coding	hypothetical protein	hypothetical protein TRIVIDRAFT_111852 [Trichoderma virens Gv29-8]	Trichoderma reesei QM6a predicted protein (TRIREDRAFT_51130), mRNA	cytochrome c	Cytochrome c OS=Gibberella zeae (strain PH-1 / ATCC MYA-4620 / FGSC 9075 / NRRL 31084) GN=CYC1 PE=3 SV=2	Cytochrome C oxidase, cbb3-type, subunit III//Cytochrome c	obsolete electron transport	heme binding//electron carrier activity	--	Cytochrome c
25798827	6490.38	5752.07	5283.4	5351.15	5013.13	5759.46	5170.19	5093.25	5658.82	4246.12	5044.95	4160.31	4808.7	4143.49	5007.62	3940.31	4332.17	4859.88	3086.31	2661.1	3624.45	1013.92	974.444	778.171	TRIVIDRAFT_88957	NW_014013664.1	760019	761006	+	726	protein_coding	hypothetical protein	hypothetical protein TRIVIDRAFT_88957 [Trichoderma virens Gv29-8]	Trichoderma reesei QM6a predicted protein (TRIREDRAFT_79972), partial mRNA	--	--	RAD9, RAD1, HUS1-interacting nuclear orphan protein	cellular response to ionizing radiation//DNA damage checkpoint	--	nucleus	--
25791095	8404.73	7283	6187.45	3465.66	3306.84	4032.8	5781.41	6444.23	6141.65	2171.44	2207.92	2915.16	6108.63	6558.8	6648.55	2212.71	2520.96	2784.59	1442.29	1357.49	2325.03	632.877	1991.23	3004.13	TRIVIDRAFT_216328	NW_014013671.1	403213	404606	+	1237	protein_coding	hypothetical protein	hypothetical protein TRIVIDRAFT_216328 [Trichoderma virens Gv29-8]	Trichoderma reesei QM6a predicted protein (TRIREDRAFT_82032), mRNA	--	--	Occlusion-derived virus envelope protein ODV-E18	--	--	viral envelope	--
25790950	1111.15	1100.52	1488.77	3128.56	3348.49	2230	1505.7	1627.74	2494.37	1430.35	2048.53	2682.15	1798.6	2117.73	3032.8	1147.14	1534.49	1849.54	2540.68	3624.81	2298.72	11570.5	11242.1	28489.6	TRIVIDRAFT_215543	NW_014013745.1	496933	497873	-	808	protein_coding	hypothetical protein	hypothetical protein TRIVIDRAFT_215543 [Trichoderma virens Gv29-8]	--	--	--	Transcription factor IIA, alpha/beta subunit//Adenoviral DNA terminal protein//Presenilin//ARC105 or Med15 subunit of Mediator complex non-fungal	transcription initiation from RNA polymerase II promoter//regulation of transcription from RNA polymerase II promoter//DNA replication	DNA binding//aspartic-type endopeptidase activity//RNA polymerase II transcription cofactor activity	integral component of membrane//transcription factor TFIIA complex//mediator complex	--
25799032	5750.94	5293.8	5823.04	5418.67	4324.83	4958.64	3359.1	3616.89	3287.63	3496.95	4537.05	3809.56	3147.28	3265.56	3659.58	3455.09	3205.5	3390.55	3716.82	3410.35	4885.99	2716.88	2588.8	3204.35	TRIVIDRAFT_92198	NW_014013744.1	48316	49042	-	606	protein_coding	hypothetical protein	histone H2B.1 [Sclerotinia sclerotiorum 1980]>gi|154695347|gb|EDN95085.1| histone H2B.1 [Sclerotinia sclerotiorum 1980 UF-70]	Trichoderma reesei QM6a histone H2B (TRIREDRAFT_121516), mRNA	histone H2B	Histone H2B OS=Chaetomium globosum (strain ATCC 6205 / CBS 148.51 / DSM 1962 / NBRC 6347 / NRRL 1970) GN=HTB1 PE=3 SV=3	Transcription initiation factor TFIID subunit A//Core histone H2A/H2B/H3/H4	DNA-templated transcription, initiation//nucleosome assembly	protein heterodimerization activity//DNA binding	nucleosome//transcription factor TFIID complex//nucleus	--
25791001	2545.68	2259.6	3146.92	3550.55	3526.86	3985.19	3948.63	4251.99	4362.11	3812.11	4870.06	4078.68	4361.06	4144.24	3807.52	3363.64	3316.73	3370.41	3047.5	3267.37	3657.76	4683.64	4872.37	5546.65	TRIVIDRAFT_215801	NW_014013744.1	729039	730660	+	1476	protein_coding	hypothetical protein	vacuolar protease A [Trichoderma aureoviride]>gi|226374420|gb|ACO52389.1| vacuolar protease A [Trichoderma aureoviride]	Trichoderma aureoviride vacuolar protease A mRNA, complete cds	saccharopepsin	Vacuolar protease A OS=Neosartorya fumigata (strain ATCC MYA-4609 / Af293 / CBS 101355 / FGSC A1100) GN=pep2 PE=2 SV=1	Eukaryotic aspartyl protease	proteolysis	aspartic-type endopeptidase activity	--	Aspartyl protease
25791235	4534.51	4470.22	4298.01	5302.19	4763.9	4227.45	3337.2	3393.2	3842.31	2685.51	3466.01	4118.84	2902.47	2781.12	3632.2	2459.3	2750.03	3383.78	2987.32	2929.63	4861.2	3899.9	4028.42	3523.79	TRIVIDRAFT_217092	NW_014013659.1	1615525	1617081	-	770	protein_coding	hypothetical protein	hypothetical protein TRIVIDRAFT_217092 [Trichoderma virens Gv29-8]	Trichoderma reesei QM6a predicted protein (TRIREDRAFT_3007), partial mRNA	--	Non-histone chromosomal protein 6 OS=Gibberella zeae (strain PH-1 / ATCC MYA-4620 / FGSC 9075 / NRRL 31084) GN=NHP6 PE=3 SV=1	Kazal-type serine protease inhibitor domain//CHDNT (NUC034) domain	regulation of transcription, DNA-templated	ATP binding//zinc ion binding//hydrolase activity, acting on acid anhydrides, in phosphorus-containing anhydrides//DNA binding//protein binding	nucleus	HMG box-containing protein
25790893	4221.75	3670.73	3847.15	3468.41	2780.32	4131.76	4520.63	4603.74	4750	3125.58	3974.1	4294.37	3859.93	2822.21	3386.06	2840.93	2815.57	3786.42	3680.76	4130.8	3637.76	1816.75	1400.84	969.345	TRIVIDRAFT_215180	NW_014013747.1	387923	388989	-	708	protein_coding	hypothetical protein	nucleoside diphosphate kinase [Trichoderma harzianum]	Trichoderma reesei QM6a predicted protein (TRIREDRAFT_47221), mRNA	nucleoside-diphosphate kinase	Nucleoside diphosphate kinase OS=Neosartorya fumigata (strain ATCC MYA-4609 / Af293 / CBS 101355 / FGSC A1100) GN=ndk1 PE=3 SV=1	Nucleoside diphosphate kinase//Minor capsid protein VI	nucleoside diphosphate phosphorylation//UTP biosynthetic process//pyrimidine nucleobase metabolic process//CTP biosynthetic process//GTP biosynthetic process//purine nucleobase metabolic process	nucleoside diphosphate kinase activity	viral capsid	Nucleoside diphosphate kinase
25789511	4327.32	4333.73	3753.33	3600.63	4066.48	4605.01	673.938	630.552	394.244	1424.66	1654.06	997.866	1506.97	1151.93	1251.39	3891.78	3788.31	7747.22	6659.06	3965.62	7601.65	4797.38	4932.65	90.0513	TRIVIDRAFT_19112	NW_014013666.1	672784	673300	-	462	protein_coding	hypothetical protein	hypothetical protein TRIVIDRAFT_19112, partial [Trichoderma virens Gv29-8]	--	--	--	--	--	--	--	--
25791097	2762.24	2063.1	3466.42	2507.99	4061.71	3204.21	4869.14	5181.57	4459.99	4224.73	5230.21	3967.24	5279.04	4837.08	5967.32	2493.39	2325.44	2726.31	1486.59	720.474	2570.81	63.0627	91.7232	140.713	TRIVIDRAFT_216348	NW_014013670.1	397860	398407	+	474	protein_coding	hypothetical protein	hypothetical protein TRIVIDRAFT_216348, partial [Trichoderma virens Gv29-8]	--	--	--	--	--	--	--	--
25798816	11143.1	9018.66	5684.91	4540.65	1577.01	3356.19	2780.12	2283.29	2921.06	2013.06	2183.02	2215.86	1842.72	1594.4	2102.17	2286.95	2250.58	2088.88	2217.35	2398.67	2541.51	2375.83	2147.08	869.585	TRIVIDRAFT_88807	NW_014013661.1	1301265	1301935	-	494	protein_coding	hypothetical protein	60S ribosomal protein L29 [Colletotrichum fioriniae PJ7]>gi|827071624|ref|XP_008097268.1| ribosomal L29e family protein [Colletotrichum graminicola M1.001]>gi|310798355|gb|EFQ33248.1| ribosomal L29e family protein [Colletotrichum graminicola M1.001]>gi|358380121|gb|EHK17800.1| hypothetical protein TRIVIDRAFT_88807 [Trichoderma virens Gv29-8]>gi|380475206|emb|CCF45371.1| 60S ribosomal protein L29 …	Trichoderma reesei QM6a ribosomal protein L29 (TRIREDRAFT_52763), partial mRNA	large subunit ribosomal protein L29e	60S ribosomal protein L29 OS=Saccharomyces cerevisiae (strain ATCC 204508 / S288c) GN=RPL29 PE=1 SV=3	Ribosomal L29e protein family	translation//ribosome biogenesis	structural constituent of ribosome	intracellular//ribosome	60S ribosomal protein L29
25790608	132.378	122.04	106.778	1007.2	1186.32	1469.53	3342.86	4621.88	3835.52	4746.91	7650.15	4899.35	9120.53	5429.82	8313.12	5489.78	5124.05	2527.86	852.11	604.885	1802.53	60.9682	69.3194	93.3516	TRIVIDRAFT_211280	NW_014013748.1	470832	471647	+	764	protein_coding	hypothetical protein	hypothetical protein TRIVIDRAFT_211280 [Trichoderma virens Gv29-8]	--	--	--	Accessory Sec system GspB-transporter	protein transport	--	--	--
25797822	4809.98	4642.2	3963.1	3480.4	3372.68	3478.33	3443.18	3267.42	3620.84	3327.95	3400.73	2721.48	3392.4	2792.17	3708.11	2820.63	3106.88	3060.99	2262.62	1949.17	2432.72	1150.08	1246	1100.36	TRIVIDRAFT_76337	NW_014013664.1	969468	970138	+	409	protein_coding	hypothetical protein	predicted protein [Trichoderma reesei QM6a]>gi|340515192|gb|EGR45448.1| predicted protein [Trichoderma reesei QM6a]	Trichoderma reesei QM6a predicted protein (TRIREDRAFT_111027), partial mRNA	F-type H+-transporting ATPase subunit j	--	ATP synthase j chain	ATP synthesis coupled proton transport//proton transport	hydrogen ion transmembrane transporter activity	proton-transporting ATP synthase complex, coupling factor F(o)	--
25788855	10492.4	9608.62	5730.71	5255.38	1256.99	3483.03	2269.68	2085.59	2457.12	1856.67	2026.1	1829.02	1721.7	1385.2	2118.26	2194.02	2195.92	1994.45	1839.42	2046.45	2332.36	2688.63	2407.94	1133.46	TRIVIDRAFT_175161	NW_014013657.1	876534	877216	+	543	protein_coding	hypothetical protein	hypothetical protein TRIVIDRAFT_175161 [Trichoderma virens Gv29-8]>gi|818160324|gb|KKP00594.1| 40S ribosomal protein S25 [Trichoderma harzianum]	Trichoderma reesei QM6a ribosomal protein S25 (TRIREDRAFT_73450), mRNA	small subunit ribosomal protein S25e	40S ribosomal protein S25 OS=Neurospora crassa (strain ATCC 24698 / 74-OR23-1A / CBS 708.71 / DSM 1257 / FGSC 987) GN=rps-25 PE=3 SV=1	--	--	--	--	40S ribosomal protein S25
25790978	2470.37	2280.31	1904.05	2183.24	2844.81	2740.52	4264.77	4005.32	3381.31	3872.32	2910.18	2861.62	3835.12	3560.74	3461.84	3450.73	3587.19	2869.85	2413.57	2097.19	2968.13	940.511	1364.2	1120.89	TRIVIDRAFT_215664	NW_014013745.1	1761563	1762355	-	793	protein_coding	hypothetical protein	hypothetical protein TRIVIDRAFT_215664 [Trichoderma virens Gv29-8]	--	--	--	--	--	--	--	--
25798764	2970.27	2757.83	2525.7	2120.62	2278.25	2939.96	3855.3	3815.74	3998.6	1913.4	2188.27	2531.32	3613.12	3138.11	3007.51	2243.08	2311.17	2814.2	2542.77	2478.67	2844.27	2098.23	1639.55	2591.96	TRIVIDRAFT_87961	NW_014013659.1	750169	751309	+	883	protein_coding	hypothetical protein	hypothetical protein TRIVIDRAFT_87961 [Trichoderma virens Gv29-8]	--	--	--	--	--	--	--	--
25787150	3059.75	2864.4	3257.85	3255.57	3902.21	3181.01	3447.2	3787.39	3998.25	2694.38	3969.78	3257.39	2965.92	3890.26	3172.64	2419.51	2321.69	2083.59	1520.38	1477.04	1953.63	1016.82	984.549	635.631	TRIVIDRAFT_119946	NW_014013659.1	1530180	1531132	-	894	protein_coding	hypothetical protein	hypothetical protein TRIVIDRAFT_119946, partial [Trichoderma virens Gv29-8]	Trichoderma reesei QM6a predicted protein (TRIREDRAFT_120821), mRNA	--	--	--	--	--	--	--
25798677	5125.83	4871.11	4458.86	3738.93	3464.79	3761.28	3061.68	3007.54	3439.02	2486.96	2880.43	2456.48	2666.96	1989.72	2857.79	1904.82	2295.31	2382.2	1405.62	1281.22	1861.78	712.511	706.911	232.012	TRIVIDRAFT_86452	NW_014013747.1	1655775	1656400	+	375	protein_coding	hypothetical protein	hypothetical protein TRIVIDRAFT_86452 [Trichoderma virens Gv29-8]	Trichoderma reesei QM6a predicted protein (TRIREDRAFT_43236), partial mRNA	ubiquinol-cytochrome c reductase subunit 9	Cytochrome b-c1 complex subunit 9 OS=Kluyveromyces lactis (strain ATCC 8585 / CBS 2359 / DSM 70799 / NBRC 1267 / NRRL Y-1140 / WM37) GN=QCR9 PE=3 SV=3	Ubiquinol-cytochrome C reductase, UQCRX/QCR9 like	mitochondrial electron transport, ubiquinol to cytochrome c	--	mitochondrial inner membrane//mitochondrial respiratory chain complex III	--
25798313	5309.82	4982.44	4387.62	3872.73	3513.47	3679.09	3067.08	3027.97	3189.73	2269.96	2767.66	2396.6	2386.89	2259.46	2494.17	1984.57	2314.24	2411.32	1359	1164.74	1519.36	702.511	698.462	642.47	TRIVIDRAFT_82071	NW_014013746.1	1840544	1841479	-	461	protein_coding	hypothetical protein	hypothetical protein TRIVIDRAFT_82071 [Trichoderma virens Gv29-8]	Trichoderma reesei QM6a predicted protein (TRIREDRAFT_124148), mRNA	ubiquinol-cytochrome c reductase subunit 8	Cytochrome b-c1 complex subunit 8 OS=Neurospora crassa (strain ATCC 24698 / 74-OR23-1A / CBS 708.71 / DSM 1257 / FGSC 987) GN=qcr-8 PE=1 SV=1	UcrQ family	oxidative phosphorylation//obsolete electron transport//proton transport	ubiquinol-cytochrome-c reductase activity	--	Ubiquinol cytochrome c reductase, subunit QCR8
25798805	4069.7	3878.71	3306.93	3852.84	2886.38	3750.82	2474.03	3005.65	2674.1	2342.32	2978.64	2337.51	2631.98	2464.68	2361.67	2959.32	2924.44	2778.77	1862.11	1914.33	1825.06	1038.16	962.341	864.805	TRIVIDRAFT_88676	NW_014013661.1	617422	620210	-	2107	protein_coding	hypothetical protein	ATP synthase subunit alpha, mitochondrial [Fusarium oxysporum f. sp. cubense tropical race 4 54006]	Trichoderma reesei QM6a ATP synthase alpha chain mitochondrial precursor (TRIREDRAFT_21673), mRNA	F-type H+-transporting ATPase subunit alpha	ATP synthase subunit alpha, mitochondrial OS=Neurospora crassa (strain ATCC 24698 / 74-OR23-1A / CBS 708.71 / DSM 1257 / FGSC 987) GN=atp-1 PE=3 SV=1	ATP synthase alpha/beta chain, C terminal domain//ATP synthase alpha/beta family, beta-barrel domain//ATP synthase alpha/beta family, nucleotide-binding domain	ATP metabolic process//ATP hydrolysis coupled proton transport//proton transport	hydrolase activity, acting on acid anhydrides, catalyzing transmembrane movement of substances//ATP binding	proton-transporting two-sector ATPase complex, catalytic domain	F0F1-type ATP synthase, alpha subunit
25792216	115.772	79.6389	174.478	51.9542	175.951	130.479	151.718	132.324	231.185	95.829	61.7954	112.086	441.765	763.655	408.022	1489.41	1608.76	4485.76	7359.03	6486.49	8730.85	11178.7	10317.6	6092.67	TRIVIDRAFT_228996	NW_014013748.1	1106166	1106692	-	470	protein_coding	hypothetical protein	hypothetical protein TRIVIDRAFT_228996 [Trichoderma virens Gv29-8]	--	--	--	--	--	--	--	--
25797483	4128.36	3413.39	3156.99	3029.03	2814.28	2933	3064.33	2734.57	3066.65	2655.4	2904.63	2565.02	2563.02	2594.36	2959.51	2338.14	2582.95	2611.2	1931.68	1564.28	1973.07	933.141	979.252	1153.79	TRIVIDRAFT_71761	NW_014013745.1	675245	675871	+	441	protein_coding	hypothetical protein	hypothetical protein TRIVIDRAFT_71761 [Trichoderma virens Gv29-8]	Trichoderma reesei QM6a predicted protein (TRIREDRAFT_73790), partial mRNA	F-type H+-transporting ATPase subunit epsilon	--	Mitochondrial ATP synthase epsilon chain	oxidative phosphorylation//ATP synthesis coupled proton transport//proton transport	proton-transporting ATPase activity, rotational mechanism//proton-transporting ATP synthase activity, rotational mechanism	mitochondrial proton-transporting ATP synthase complex, catalytic core F(1)//proton-transporting ATP synthase complex	--
25798594	7132.87	6120.15	4140.36	3932.23	1448.83	2939.59	1883.31	1991.31	2209.41	1723.33	2130.36	1779.92	1910.28	1988.4	2103.72	2006.65	2060.5	1876.91	1711.97	1864.04	1950.66	1874.2	1667.73	1098.05	TRIVIDRAFT_85310	NW_014013746.1	1492406	1493573	-	877	protein_coding	hypothetical protein	hypothetical protein TRIVIDRAFT_85310 [Trichoderma virens Gv29-8]>gi|818164446|gb|KKP04105.1| 60S ribosomal protein L10-A [Trichoderma harzianum]	Trichoderma reesei QM6a hypothetical protein (TRIREDRAFT_51430), mRNA	large subunit ribosomal protein L10e	60S ribosomal protein L10-A OS=Schizosaccharomyces pombe (strain 972 / ATCC 24843) GN=rpl1001 PE=2 SV=2	Ribosomal protein L16p/L10e	translation//ribosome biogenesis	structural constituent of ribosome	ribosome	60s ribosomal protein L10
25798940	1383.35	1253.45	1460.92	1714.54	1670.38	1757.39	1705.82	1732.57	1993.31	1390.64	1671.32	1722.38	1869.02	2100.18	2276.34	1304.95	1345.03	1676.7	2226.05	2491.07	2081.13	5334.98	5664.04	10229.3	TRIVIDRAFT_90595	NW_014013747.1	2486479	2487660	-	981	protein_coding	hypothetical protein	hypothetical protein ARB_04224 [Arthroderma benhamiae CBS 112371]>gi|291180915|gb|EFE36699.1| hypothetical protein ARB_04224 [Arthroderma benhamiae CBS 112371]	Trichoderma reesei QM6a microtubule-associated protein (TRIREDRAFT_67420), partial mRNA	GABA(A) receptor-associated protein	Autophagy-related protein 8 OS=Colletotrichum lindemuthianum GN=ATG8 PE=3 SV=1	Ubiquitin-like autophagy protein Apg12	autophagosome assembly	--	cytoplasm	Microtubule-associated anchor protein involved in autophagy and membrane trafficking
25789191	4302.28	4054.36	3337.41	3195.13	2922.1	3069.29	2578.27	2658.13	3055.75	2186.97	2554.54	2029.41	2422.81	2075.38	2467.89	2082.68	2265.65	2292.88	1371.06	1299.28	1435.25	801.42	769.909	555.753	TRIVIDRAFT_184287	NW_014013658.1	92079	92949	-	516	protein_coding	hypothetical protein	hypothetical protein THAR02_00287 [Trichoderma harzianum]	Trichoderma reesei QM6a predicted protein (TRIREDRAFT_45153), mRNA	F-type H+-transporting ATPase subunit f	ATP synthase subunit f, mitochondrial OS=Saccharomyces cerevisiae (strain ATCC 204508 / S288c) GN=ATP17 PE=1 SV=1	--	--	--	--	--
25798918	3621.39	3657.95	2487.07	2700.65	1595.86	2630.52	2008.02	2186.29	2028.73	1872.28	2189.29	1932.6	2172.75	1735.94	1786.08	2168.92	2159.09	2464.77	2199.21	2392.6	2171.92	2388.74	2132.21	1704.25	TRIVIDRAFT_90171	NW_014013669.1	83470	84828	+	929	protein_coding	hypothetical protein	hypothetical protein TRIVIDRAFT_90171 [Trichoderma virens Gv29-8]	Trichoderma reesei QM6a translation initiation factor 5A (TRIREDRAFT_71559), mRNA	translation initiation factor 5A	Eukaryotic translation initiation factor 5A-1 OS=Saccharomyces cerevisiae (strain ATCC 204508 / S288c) GN=HYP2 PE=1 SV=3	Eukaryotic elongation factor 5A hypusine, DNA-binding OB fold	translational frameshifting//regulation of translational elongation//positive regulation of translational termination//positive regulation of translational elongation	ribosome binding//translation elongation factor activity//RNA binding	ribosome	Translation initiation factor 5A (eIF-5A)
25791099	242.268	153.178	404.036	511.744	1307.72	1364.96	1123.42	1268.54	961.575	2059.35	2261.48	1413.5	2539.66	2121.18	1593.15	4412.28	3757.64	4213.8	5019.52	6145.15	3802.06	3387.01	2268.89	1589.7	TRIVIDRAFT_216354	NW_014013670.1	568683	570693	-	2011	protein_coding	hypothetical protein	aryl-alcohol oxidase [Trichoderma reesei QM6a]>gi|340520091|gb|EGR50328.1| aryl-alcohol oxidase [Trichoderma reesei QM6a]>gi|572280638|gb|ETS03698.1| alcohol oxidase [Trichoderma reesei RUT C-30]	Trichoderma reesei QM6a aryl-alcohol oxidase (TRIREDRAFT_73016), partial mRNA	--	Choline dehydrogenase, mitochondrial OS=Mus musculus GN=Chdh PE=1 SV=1	SCAN domain//FAD dependent oxidoreductase//GMC oxidoreductase//GMC oxidoreductase//Pyridine nucleotide-disulphide oxidoreductase//Lycopene cyclase protein	oxidation-reduction process//glycine metabolic process//regulation of transcription, DNA-templated//threonine metabolic process//L-serine metabolic process//carotenoid biosynthetic process//alcohol metabolic process	choline dehydrogenase activity//flavin adenine dinucleotide binding//oxidoreductase activity, acting on paired donors, with incorporation or reduction of molecular oxygen//transcription factor activity, sequence-specific DNA binding//oxidoreductase activity, acting on CH-OH group of donors//oxidoreductase activity	transcription factor complex	Glucose dehydrogenase/choline dehydrogenase/mandelonitrile lyase (GMC oxidoreductase family)
25788821	4595.68	3620.46	4183.34	4027.03	3830.92	3993.12	3206.48	3369.05	3187.13	3098.53	3314.83	2516.56	3040.78	1636.94	1769.84	1349.49	1388.84	1300.92	136.691	48.3435	185.212	3.21728	3.60235	4.93459	TRIVIDRAFT_173780	NW_014013660.1	1087009	1088610	-	1539	protein_coding	hypothetical protein	hypothetical protein TRIVIDRAFT_88473 [Trichoderma virens Gv29-8]	Trichoderma harzianum strain IOC-3844 clone egl3BAC, complete sequence	scytalone dehydratase	Scytalone dehydratase OS=Magnaporthe oryzae (strain 70-15 / ATCC MYA-4617 / FGSC 8958) GN=SDH1 PE=1 SV=1	Scytalone dehydratase//O-methyltransferase//PapG carbohydrate binding domain//Methyltransferase domain//Methyltransferase small domain//ubiE/COQ5 methyltransferase family	cell adhesion//melanin metabolic process//metabolic process	methyltransferase activity//carbohydrate binding//O-methyltransferase activity//scytalone dehydratase activity	--	--
25798538	9474.24	7577.84	4413.51	4025.55	846.242	2642.59	1388.5	1236.76	1616.8	1103.04	1251.97	1217.12	996.313	1058.13	1332.22	1282.29	1227.07	1072.83	1200.6	1322.2	1325.03	1946.34	1709.74	2048.01	TRIVIDRAFT_84565	NW_014013745.1	1087184	1088123	-	701	protein_coding	hypothetical protein	hypothetical protein TRIATDRAFT_298230 [Trichoderma atroviride IMI 206040]	Trichoderma reesei QM6a ribosomal protein S12 (TRIREDRAFT_21170), mRNA	small subunit ribosomal protein S12e	40S ribosomal protein S12 OS=Blumeria graminis f. sp. hordei GN=RPS12 PE=3 SV=1	--	--	--	--	40S ribosomal protein S12
25790964	7370.59	6632.42	4023.88	3569.58	843.235	2415.74	1442.85	1367.53	1507.1	1201.3	1433.58	1363.18	1034.54	1001.49	1390.74	1535.42	1547.72	1370.08	1521.82	1790.25	1777.47	2388.81	2103.46	1347.34	TRIVIDRAFT_215626	NW_014013745.1	1187097	1188019	-	534	protein_coding	hypothetical protein	hypothetical protein TRIVIDRAFT_215626 [Trichoderma virens Gv29-8]>gi|818164905|gb|KKP04513.1| hypothetical protein THAR02_03398 [Trichoderma harzianum]	Trichoderma reesei QM6a hypothetical protein (TRIREDRAFT_43814), partial mRNA	large subunit ribosomal protein L37Ae	60S ribosomal protein L37a OS=Ostertagia ostertagi GN=rpl-37a PE=3 SV=3	Ribosomal L37ae protein family//BED zinc finger//Zinc-finger double domain	translation//ribosome biogenesis	DNA binding//structural constituent of ribosome//metal ion binding	intracellular//ribosome	60S ribosomal protein L37
25798315	8385.95	7670.53	4354.03	4087.28	843.707	2540.63	1276.13	1178.59	1538.97	1026.81	1252.17	1226.01	914.057	873.256	1076.25	1232.07	1245.42	1123.7	1238.26	1413.05	1422.32	1768.93	1405.16	2165.95	TRIVIDRAFT_82089	NW_014013746.1	2014623	2015616	+	678	protein_coding	hypothetical protein	hypothetical protein TRIVIDRAFT_82089 [Trichoderma virens Gv29-8]	Trichoderma reesei QM6a ribosomal protein P1 (TRIREDRAFT_123850), mRNA	large subunit ribosomal protein LP1	60S acidic ribosomal protein P1 OS=Neosartorya fumigata (strain ATCC MYA-4609 / Af293 / CBS 101355 / FGSC A1100) GN=AFUA_1G06830 PE=3 SV=1	Glycosyl transferase family 21	--	transferase activity, transferring glycosyl groups	--	60s acidic ribosomal protein P1
25797562	4097.49	3841.33	3421.54	2994.68	2678.9	2958.02	2318.6	2438.23	2536.86	1790.83	2152.81	1977.11	1951.59	1736.76	1949.29	1728.48	2005.09	2180.95	1440.33	1227.65	1738.36	625.684	638.725	699.551	TRIVIDRAFT_72712	NW_014013746.1	1809696	1810582	+	590	protein_coding	hypothetical protein	hypothetical protein TRIVIDRAFT_72712 [Trichoderma virens Gv29-8]	Trichoderma reesei QM6a predicted protein (TRIREDRAFT_23431), partial mRNA	ubiquinol-cytochrome c reductase subunit 7	Cytochrome b-c1 complex subunit 7 OS=Neurospora crassa (strain ATCC 24698 / 74-OR23-1A / CBS 708.71 / DSM 1257 / FGSC 987) GN=qcr-7 PE=3 SV=1	Ubiquinol-cytochrome C reductase complex 14kD subunit	mitochondrial electron transport, ubiquinol to cytochrome c	--	mitochondrial respiratory chain complex III	Ubiquinol cytochrome c reductase, subunit QCR7
25790985	3962.97	3695.11	3540.4	2919.08	2626.79	3000.14	2438.2	2594.22	2381.8	2010.05	2180.53	1863.33	2202.19	1781.73	2031.27	1903.11	2040.13	2064.48	1274.89	1044.03	1454.46	557.501	526.679	543.069	TRIVIDRAFT_215692	NW_014013745.1	2093874	2095479	-	1223	protein_coding	hypothetical protein	hypothetical protein TRIVIDRAFT_215692 [Trichoderma virens Gv29-8]	Trichoderma reesei QM6a predicted protein (TRIREDRAFT_73571), mRNA	ubiquinol-cytochrome c reductase cytochrome c1 subunit	Cytochrome c1, heme protein, mitochondrial OS=Neurospora crassa (strain ATCC 24698 / 74-OR23-1A / CBS 708.71 / DSM 1257 / FGSC 987) GN=cyt-1 PE=2 SV=1	Cytochrome C oxidase, cbb3-type, subunit III//Cytochrome C1 family	obsolete electron transport	heme binding//electron carrier activity	--	Cytochrome c1
25790987	4126.95	4365.23	3538.26	2634.26	2706.94	2647.95	2502.24	2197.71	2584.22	2085.17	2174.11	1849.75	2046.09	1768.01	2208	1751.33	2080.97	1975.35	1235.77	1039.23	1564.97	530.797	512.863	506.289	TRIVIDRAFT_215706	NW_014013745.1	2299215	2300424	+	720	protein_coding	hypothetical protein	hypothetical protein TRIATDRAFT_298383 [Trichoderma atroviride IMI 206040]	Trichoderma reesei QM6a predicted protein (TRIREDRAFT_4878), partial mRNA	ubiquinol-cytochrome c reductase subunit 6	Cytochrome b-c1 complex subunit 6 OS=Schizosaccharomyces pombe (strain 972 / ATCC 24843) GN=qcr6 PE=3 SV=1	CDC45-like protein//Nop14-like family//Adenoviral DNA terminal protein//Presenilin//Neurotransmitter-gated ion-channel transmembrane region//Ryanodine Receptor TM 4-6	cellular calcium ion homeostasis//DNA replication initiation//ion transport//DNA replication//calcium ion transport	DNA binding//aspartic-type endopeptidase activity//ryanodine-sensitive calcium-release channel activity	small-subunit processome//integral component of membrane//intracellular//membrane	--
25786733	1250.77	950.953	1205.62	1612.58	1964.07	2605.02	2724.16	2953.3	2583.72	2034.26	2015.36	2140.72	3415.28	2841.96	2580.32	2690.59	2540.69	3884.98	1712.72	1761.55	1800.97	1264.73	1064.57	806.69	TRIVIDRAFT_110629	NW_014013745.1	9328	10363	+	967	protein_coding	hypothetical protein	short chain dehydrogenase [Trichoderma harzianum]	Sordaria macrospora k-hell hypothetical protein (SMAC_05842), mRNA	sorbose reductase	NADP-dependent mannitol dehydrogenase OS=Hypocrea jecorina GN=lxr1 PE=1 SV=1	short chain dehydrogenase//SRF-type transcription factor (DNA-binding and dimerisation domain)	metabolic process	oxidoreductase activity//DNA binding//protein dimerization activity	--	Reductases with broad range of substrate specificities
25799057	5793.05	5159.77	3682.72	3614.24	1262.87	2828.62	1686.19	1792.94	1844	1337.76	1570.98	1568.71	1440.84	1350.33	1517.48	1541.48	1522.72	1591.93	1363.71	1454.38	1530.05	1652.76	1512.7	1021.8	TRIVIDRAFT_92676	NW_014013664.1	1157566	1158676	-	798	protein_coding	hypothetical protein	unnamed protein product [Fusarium graminearum]	Trichoderma reesei QM6a ribosomal protein S27 (TRIREDRAFT_122956), mRNA	small subunit ribosomal protein S27e	40S ribosomal protein S27 OS=Neurospora crassa (strain ATCC 24698 / 74-OR23-1A / CBS 708.71 / DSM 1257 / FGSC 987) GN=crp-6 PE=3 SV=1	Ribosomal protein S27	translation//ribosome biogenesis	structural constituent of ribosome	intracellular//ribosome	40s ribosomal protein S27
25795148	4135.87	3593.92	3045.1	3929.37	3356.62	4323.11	1031.64	1291.84	904.963	1375.04	1731.28	1216.48	1559.3	1375.54	1130.5	1885.39	1688.44	2912.34	2305.49	1111.99	2510.57	935.137	909.513	119.721	TRIVIDRAFT_51880	NW_014013675.1	79537	80349	-	735	protein_coding	hypothetical protein	hypothetical protein TRIVIDRAFT_51880 [Trichoderma virens Gv29-8]	Trichoderma reesei QM6a predicted protein (TRIREDRAFT_32798), partial mRNA	--	--	--	--	--	--	--
25798360	781.434	1138.7	1296.99	2506.38	2200.69	1636.7	910.639	920.73	1845.71	362.537	709.51	1476.94	1748.59	3627.16	5536.46	666.586	936.13	1267.04	1287.3	1959.29	1352.42	4789.95	5180.35	4053.67	TRIVIDRAFT_82523	NW_014013657.1	1637413	1638831	-	1295	protein_coding	hypothetical protein	hypothetical protein TRIVIDRAFT_82523 [Trichoderma virens Gv29-8]	Trichoderma reesei QM6a predicted protein (TRIREDRAFT_121088), mRNA	--	--	Rhabdovirus spike glycoprotein	--	--	viral envelope	--
25786848	2362.47	2073.5	2411.64	1997.78	1890.93	2192.41	2169.32	2178.07	2239.61	1689.45	2047.78	1972.62	1901.96	1593.59	1673.83	1451.45	1407.1	1574.58	1706.18	1849.85	1596.39	2284.94	2234.84	3422.57	TRIVIDRAFT_111915	NW_014013656.1	113277	114689	-	896	protein_coding	regulatory protein calmodulin	regulatory protein calmodulin [Trichoderma reesei QM6a]>gi|340516121|gb|EGR46371.1| regulatory protein calmodulin [Trichoderma reesei QM6a]>gi|358377528|gb|EHK15212.1| regulatory protein calmodulin [Trichoderma virens Gv29-8]>gi|358400389|gb|EHK49720.1| hypothetical protein TRIATDRAFT_297616 [Trichoderma atroviride IMI 206040]>gi|572276109|gb|ETR99458.1| calmodulin A [Trichoderma reesei RUT C-30]…	Trichoderma reesei QM6a regulatory protein calmodulin (TRIREDRAFT_80447), mRNA	calmodulin	Calmodulin OS=Colletotrichum trifolii PE=3 SV=2	Secreted protein acidic and rich in cysteine Ca binding region//EF-hand domain pair//Cytoskeletal-regulatory complex EF hand//RNA polymerase Rpb4//Polysaccharide biosynthesis/export protein//EF-hand domain pair//Death effector domain//EF hand//EF hand//EF-hand domain	purine nucleobase metabolic process//signal transduction//transcription, DNA-templated//polysaccharide transport//regulation of apoptotic process//pyrimidine nucleobase metabolic process	protein binding//DNA-directed RNA polymerase activity//polysaccharide transmembrane transporter activity//calcium ion binding	proteinaceous extracellular matrix//nucleolus//membrane	Calmodulin and related proteins (EF-Hand superfamily)
25792224	29.1404	30.3571	57.7482	103.125	262.9	243.239	262.752	199.402	348.997	167.402	178.675	182.518	204.144	173.389	207.849	230.247	252.141	611.574	2792.37	3565.57	3789.5	16685.3	11537.8	5774.28	TRIVIDRAFT_229103	NW_014013748.1	1977102	1977572	+	411	protein_coding	hypothetical protein	hypothetical protein TRIVIDRAFT_229103 [Trichoderma virens Gv29-8]	Trichoderma reesei QM6a predicted protein (TRIREDRAFT_73516), mRNA	--	Glucose-repressible gene protein OS=Neurospora crassa (strain ATCC 24698 / 74-OR23-1A / CBS 708.71 / DSM 1257 / FGSC 987) GN=grg-1 PE=2 SV=1	--	--	--	--	--
25789230	2831.01	2709.4	2781.94	3017.32	2120.95	3100.08	2090.21	2267.36	2146.03	1914.92	2600.37	2212.42	1728.94	1352.34	1353.77	1924.24	1729.43	1704.31	1485.93	1495.86	1418.59	1409.09	1135.46	905.898	TRIVIDRAFT_185456	NW_014013748.1	1658029	1660313	-	1597	protein_coding	hypothetical protein	actin Act1 [Schizosaccharomyces octosporus yFS286]>gi|891602785|ref|XP_013025957.1| actin Act1 [Schizosaccharomyces cryophilus OY26]>gi|528062722|gb|EPX72285.1| actin Act1 [Schizosaccharomyces octosporus yFS286]>gi|528314638|gb|EPY49220.1| actin Act1 [Schizosaccharomyces cryophilus OY26]	Cleistogenes songorica actin mRNA, complete cds	actin beta/gamma 1	Actin OS=Cryptococcus neoformans var. grubii serotype A (strain H99 / ATCC 208821 / CBS 10515 / FGSC 9487) GN=CNAG_00483 PE=3 SV=2	--	--	--	--	Actin and related proteins
25789073	6419.92	5780.12	3813.19	3447.57	984.392	2415.6	1487.99	1452.16	1661.65	1167.85	1386.95	1372.27	1062.19	968.655	1190.04	1434.55	1472.92	1357.45	1206.66	1333.09	1452.02	1506.71	1305.4	767.012	TRIVIDRAFT_181110	NW_014013669.1	87714	88854	+	819	protein_coding	hypothetical protein	Ribosomal L40e family protein [Trichophyton equinum CBS 127.97]>gi|607891264|gb|EZF31002.1| ubiquitin-60S ribosomal protein L40 [Trichophyton interdigitale H6]>gi|633049395|gb|KDB25582.1| ubiquitin-60S ribosomal protein L40 [Trichophyton interdigitale MR816]	Fusarium graminearum PH-1 hypothetical protein mRNA	large subunit ribosomal protein L40e	Ubiquitin-60S ribosomal protein L40 OS=Pongo pygmaeus GN=UBA52 PE=2 SV=2	Ubiquitin family//Ribosomal L40e family//Ubiquitin-like domain	translation//ribosome biogenesis	protein binding//structural constituent of ribosome	ribosome	Ubiquitin/60s ribosomal protein L40 fusion
25786748	3732.51	3188.42	2274.5	3437.07	1970.72	2284.34	1151.08	1429.9	1604.13	1600.64	1893.33	1830.53	1816.09	2869.8	2545.99	940.478	1016.8	1416.26	1184.47	1131.68	1359.66	2190.15	1836.69	1609.59	TRIVIDRAFT_110756	NW_014013745.1	2515129	2516765	-	1577	protein_coding	hypothetical protein	hypothetical protein THAR02_00754 [Trichoderma harzianum]	Trichoderma reesei QM6a predicted protein (TRIREDRAFT_65290), partial mRNA	--	Cross-pathway control protein 1 OS=Cryphonectria parasitica GN=CPC-1 PE=3 SV=1	bZIP transcription factor//DWNN domain//ABC transporter C-terminal domain//Basic region leucine zipper	regulation of transcription, DNA-templated	DNA binding//zinc ion binding//sequence-specific DNA binding//transcription factor activity, sequence-specific DNA binding	nucleus//transcription factor complex	--
25792034	2992.99	2566.03	2535.5	2185.51	2082	2257.59	2357.41	2085.01	2458.66	2065.68	2278.05	1927.72	1963.88	1745.87	2173.44	1657.98	1846.7	1875.68	1562.99	1403.26	1535.79	1061.79	1001.95	464.374	TRIVIDRAFT_226624	NW_014013661.1	902986	903383	+	219	protein_coding	hypothetical protein	hypothetical protein TRIVIDRAFT_226624 [Trichoderma virens Gv29-8]	Trichoderma reesei QM6a predicted protein (TRIREDRAFT_61577), partial mRNA	--	--	Endomembrane protein 70	--	--	integral component of membrane	--
25798665	2251.99	2350.79	2919.42	2481.3	2649.89	2136.03	2551.23	2874.2	3415.75	617.51	818.545	1417.7	1884.72	2746.53	3249.54	320.441	450.093	631.995	588.786	1116.16	626.87	2113.87	2210.56	3561.62	TRIVIDRAFT_86324	NW_014013747.1	1249416	1250649	-	1167	protein_coding	hypothetical protein	hypothetical protein TRIVIDRAFT_86324 [Trichoderma virens Gv29-8]	Trichoderma reesei QM6a predicted protein (TRIREDRAFT_108543), partial mRNA	--	--	PMP-22/EMP/MP20/Claudin tight junction//Lysine-rich CEACAM1 co-isolated protein family//SUR7/PalI family	negative regulation of apoptotic process//positive regulation of I-kappaB kinase/NF-kappaB signaling//positive regulation of angiogenesis	--	plasma membrane//integral component of membrane	--
25798396	730.671	690.28	1329.91	1712.33	1198.53	1561.5	1308.62	1378.25	1523.58	1116.6	1350.17	1367.25	1877.85	1767.65	1928.88	1349.37	1225.01	1394.08	2189.56	2634.71	1747.84	4730.14	4881.34	4653.38	TRIVIDRAFT_82892	NW_014013660.1	1169367	1171506	+	2073	protein_coding	hypothetical protein	hypothetical protein TRIVIDRAFT_82892 [Trichoderma virens Gv29-8]	Hypocrea lixii mRNA for serin endopeptidase (p5431 gene)	cerevisin	Subtilisin-like proteinase Spm1 OS=Magnaporthe oryzae (strain 70-15 / ATCC MYA-4617 / FGSC 8958) GN=SPM1 PE=3 SV=1	Subtilase family	proteolysis	serine-type endopeptidase activity	--	Subtilisin-related protease/Vacuolar protease B
25791309	7595.35	6195	3928.74	3213.32	747.623	2169.8	1324.78	1079.53	1500.23	1014.6	1104.86	1046.31	864.882	890.572	1171.18	1232.45	1226.18	1052.53	1353.59	1256.49	1291.45	1827.41	1605.7	669.065	TRIVIDRAFT_217908	NW_014013748.1	1842651	1843096	-	171	protein_coding	hypothetical protein	hypothetical protein TRIVIDRAFT_217908 [Trichoderma virens Gv29-8]>gi|818164349|gb|KKP04019.1| 40S ribosomal protein S29 [Trichoderma harzianum]	Trichoderma reesei QM6a ribosomal protein S29, S14 family (TRIREDRAFT_103222), partial mRNA	small subunit ribosomal protein S29e	40S ribosomal protein S29 OS=Neurospora crassa (strain ATCC 24698 / 74-OR23-1A / CBS 708.71 / DSM 1257 / FGSC 987) GN=rps-29 PE=3 SV=1	Ribosomal protein S14p/S29e//Zinc finger, ZZ type	ribosome biogenesis//translation	zinc ion binding//structural constituent of ribosome	ribosome//intracellular	40S ribosomal protein S29
25797988	7799.92	6981.03	4085.86	3710.68	631.111	2250.36	960.267	895.372	1158.14	877.409	1141.09	987.628	770.915	680.82	863.08	1271.89	1141.42	1013.85	1172.4	1336.28	1324.77	1658.71	1394.71	851.578	TRIVIDRAFT_78230	NW_014013656.1	41830	42698	+	645	protein_coding	hypothetical protein	hypothetical protein TRIVIDRAFT_78230 [Trichoderma virens Gv29-8]	Trichoderma reesei QM6a ribosomal protein L12, L11 family (TRIREDRAFT_123176), mRNA	large subunit ribosomal protein L12e	60S ribosomal protein L12 OS=Neurospora crassa (strain ATCC 24698 / 74-OR23-1A / CBS 708.71 / DSM 1257 / FGSC 987) GN=rpl-12 PE=3 SV=1	Ribosomal protein L11, RNA binding domain//Methylaspartate mutase E chain (MutE)	ribosome biogenesis//anaerobic glutamate catabolic process//translation	methylaspartate mutase activity//structural constituent of ribosome	ribosome	40S ribosomal protein S2
25787533	3578.65	3481.65	2921.75	2730.58	2395.47	2804.36	2033.62	2011.02	1949	1805.99	1914.34	1514.65	1803.75	1294.92	1654.01	1428.34	1579.83	1851.3	1321.66	1010.22	1659.89	671.525	677.673	447.429	TRIVIDRAFT_131693	NW_014013674.1	106685	107525	-	414	protein_coding	hypothetical protein	hypothetical protein TRIVIDRAFT_131693, partial [Trichoderma virens Gv29-8]	Trichoderma reesei QM6a acyl carrier-like protein (TRIREDRAFT_78482), mRNA	NADH dehydrogenase (ubiquinone) 1 alpha/beta subcomplex 1	Acyl carrier protein, mitochondrial OS=Neurospora crassa (strain ATCC 24698 / 74-OR23-1A / CBS 708.71 / DSM 1257 / FGSC 987) GN=nuo-12 PE=1 SV=2	--	--	--	--	Acyl carrier protein/NADH-ubiquinone oxidoreductase, NDUFAB1/SDAP subunit
25787200	3316	3012.5	2475.5	2229.12	1896.97	2013.73	1759.82	1796.57	2158.93	1571.42	1945.48	1545.07	1907.76	2153.26	2293.08	1599.41	1554.86	1592.48	1452.08	1475.84	1368.89	1024.67	1036.93	1033.94	TRIVIDRAFT_121802	NW_014013662.1	1153730	1154276	-	354	protein_coding	hypothetical protein	hypothetical protein TRIVIDRAFT_121802, partial [Trichoderma virens Gv29-8]	Trichoderma reesei QM6a predicted protein (TRIREDRAFT_120407), mRNA	--	--	MamL-1 domain	positive regulation of transcription from RNA polymerase II promoter//Notch signaling pathway	transcription coactivator activity	nuclear speck//transcription factor complex	--
25791178	7083.89	6329.32	3462.35	2979.37	664.523	1987.48	1086.76	1056.55	1298.2	844.75	939.699	1021.64	830.34	717.701	1005.85	1130.44	1141.27	972.789	1261.44	1457.71	1363.04	2076.68	1734.71	1668.78	TRIVIDRAFT_216791	NW_014013661.1	385252	386802	+	1092	protein_coding	hypothetical protein	hypothetical protein TRIVIDRAFT_216791 [Trichoderma virens Gv29-8]	Trichoderma reesei QM6a hypothetical protein (TRIREDRAFT_21658), mRNA	large subunit ribosomal protein L6e	60S ribosomal protein L6-B OS=Saccharomyces cerevisiae (strain ATCC 204508 / S288c) GN=RPL6B PE=1 SV=4	Ribosomal protein L6e//Origin recognition complex (ORC) subunit 5 C-terminus	translation//ribosome biogenesis//DNA replication	structural constituent of ribosome	nucleus//origin recognition complex//intracellular//ribosome	60s ribosomal protein L6
25798498	6834.29	6380.65	3450	2852.99	742.653	1904.35	1148.74	1123.23	1272.36	971.238	1080.58	1049.27	967.668	807.381	1131.8	1345.15	1286.84	1125.14	1204.95	1334.76	1391.12	1806.66	1607.34	902.652	TRIVIDRAFT_84001	NW_014013743.1	1344992	1346061	+	877	protein_coding	hypothetical protein	hypothetical protein TRIVIDRAFT_84001 [Trichoderma virens Gv29-8]	Trichoderma reesei QM6a hypothetical protein (TRIREDRAFT_121278), mRNA	large subunit ribosomal protein L21e	60S ribosomal protein L21-A OS=Schizosaccharomyces pombe (strain 972 / ATCC 24843) GN=rpl2101 PE=3 SV=1	Ribosomal protein L21e//Restriction endonuclease NaeI	DNA catabolic process//translation//DNA restriction-modification system//ribosome biogenesis	Type II site-specific deoxyribonuclease activity//structural constituent of ribosome	ribosome//intracellular//Type II site-specific deoxyribonuclease complex	60S ribosomal protein L21
25798685	7149.79	6270.92	3518.01	3218.5	698.199	2159.44	1114.19	1045.86	1216.73	916.785	983.496	994.367	819.817	732.741	1010.42	1226.4	1182.56	953.532	1138.85	1279.87	1344.45	1915.79	1636.01	978.809	TRIVIDRAFT_86638	NW_014013744.1	1224668	1225999	-	969	protein_coding	hypothetical protein	hypothetical protein TRIVIDRAFT_86638 [Trichoderma virens Gv29-8]	Nectria haematococca mpVI 77-13-4 60S ribosomal protein L13, partial mRNA	large subunit ribosomal protein L13e	60S ribosomal protein L13 OS=Candida albicans (strain SC5314 / ATCC MYA-2876) GN=RPL13 PE=3 SV=1	Ribosomal protein L13e	translation//ribosome biogenesis	structural constituent of ribosome	intracellular//ribosome	60S Ribosomal protein L13
25797536	3160.52	3007.21	2931.44	2838.18	2302.27	2704.81	2010.71	2171.33	2059.76	1606.5	1917.83	1654.13	1832.95	1660.84	1764.9	1512.1	1687.91	1710.16	1033.88	904.027	1261.89	597.796	575.681	527.331	TRIVIDRAFT_72416	NW_014013746.1	746292	748292	-	1736	protein_coding	hypothetical protein	mitochondrial-processing peptidase subunit beta [Trichoderma harzianum]	Trichoderma reesei QM6a predicted protein (TRIREDRAFT_122703), partial mRNA	mitochondrial-processing peptidase subunit beta	Mitochondrial-processing peptidase subunit beta OS=Neurospora crassa (strain ATCC 24698 / 74-OR23-1A / CBS 708.71 / DSM 1257 / FGSC 987) GN=pep PE=1 SV=1	Cation transport protein	transmembrane transport//cation transport	cation transmembrane transporter activity	--	Mitochondrial processing peptidase, beta subunit, and related enzymes (insulinase superfamily)
25791173	325.209	882.606	779.205	806.92	892.797	483.622	525.784	495.854	1237.14	431.069	584.979	1398.09	562.665	1849.97	3058.5	385.979	477.491	1267.8	616.355	707.209	1027.72	9122.94	8682.97	6466.61	TRIVIDRAFT_216769	NW_014013662.1	1215942	1217696	+	1755	protein_coding	hypothetical protein	hypothetical protein TRIVIDRAFT_216769 [Trichoderma virens Gv29-8]	Hypocrea lixii sdr1 gene for short-chain dehydrogenase 1, strain CECT 2413	--	Probable NADP-dependent mannitol dehydrogenase OS=Alternaria alternata PE=1 SV=2	short chain dehydrogenase//Arginase family//NAD dependent epimerase/dehydratase family	metabolic process	metal ion binding//coenzyme binding//oxidoreductase activity//catalytic activity	--	Reductases with broad range of substrate specificities
25798710	6656.72	5921.31	3524.9	2747.92	758.934	1925.02	1337.19	1202.2	1346.26	1059.19	1112.94	1124.07	921.116	783.94	1164.52	1364.07	1346.22	1122.46	1092.43	1241.15	1364.71	1503.89	1400	696.458	TRIVIDRAFT_87228	NW_014013657.1	815402	816586	-	787	protein_coding	hypothetical protein	hypothetical protein TRIVIDRAFT_87228 [Trichoderma virens Gv29-8]	Trichoderma reesei QM6a hypothetical protein (TRIREDRAFT_48170), mRNA	large subunit ribosomal protein L27e	60S ribosomal protein L27-A OS=Schizosaccharomyces pombe (strain 972 / ATCC 24843) GN=rpl2701 PE=2 SV=2	Ribosomal L27e protein family	ribosome biogenesis//translation	structural constituent of ribosome	ribosome//intracellular	60S ribosomal protein L27
25796866	18.1583	11.563	10.6535	32.0841	22.5225	38.7757	60.1487	57.1038	59.0167	42.9733	57.3215	58.659	42.7075	39.9616	48.8591	220.376	284.081	272.047	2952.11	3911.46	1905.15	12305.2	9678.19	10215.6	TRIVIDRAFT_66674	NW_014013661.1	1226314	1227063	-	627	protein_coding	hypothetical protein	hypothetical protein TRIVIDRAFT_66674 [Trichoderma virens Gv29-8]	--	--	Uncharacterized protein YcaC OS=Escherichia coli (strain K12) GN=ycaC PE=1 SV=1	Coatomer beta C-terminal region//Isochorismatase family	metabolic process//vesicle-mediated transport//intracellular protein transport	catalytic activity//structural molecule activity	COPI vesicle coat	--
25797797	7041.87	6415.39	3664.34	2856.09	675.269	1901.09	1073.53	1061.94	1205.17	919.477	972.173	1022.04	789.719	689.403	986.624	1103.44	1104.85	924.326	1030.62	1257.18	1340.84	1761.84	1540.29	717.17	TRIVIDRAFT_75969	NW_014013661.1	402244	403527	+	843	protein_coding	hypothetical protein	60S ribosomal protein L35, L29 family [Trichoderma reesei QM6a]>gi|340521000|gb|EGR51235.1| 60S ribosomal protein L35, L29 family [Trichoderma reesei QM6a]>gi|358379841|gb|EHK17520.1| hypothetical protein TRIVIDRAFT_75969 [Trichoderma virens Gv29-8]>gi|572281399|gb|ETS04423.1| 60S ribosomal protein L35 [Trichoderma reesei RUT C-30]	Trichoderma reesei QM6a 60S ribosomal protein L35, L29 family (TRIREDRAFT_104491), partial mRNA	large subunit ribosomal protein L35e	60S ribosomal protein L35 OS=Triticum aestivum GN=RPL35 PE=1 SV=1	Ribosomal L29 protein	ribosome biogenesis//translation	structural constituent of ribosome	ribosome//intracellular	60S ribosomal protein L35
25791142	2246.07	1819.36	1629.37	2068.78	1457.96	3133.8	1955.34	2006.49	1450.28	1835.39	1856.85	1816.06	2685.97	1068.88	1441.45	2678.97	2689.81	3228.15	1121.78	985.379	1204.27	433.664	380.796	233.327	TRIVIDRAFT_216609	NW_014013665.1	947151	948333	+	1113	protein_coding	hypothetical protein	hypothetical protein TRIVIDRAFT_216609 [Trichoderma virens Gv29-8]	Trichoderma reesei QM6a predicted protein (TRIREDRAFT_78401), partial mRNA	--	Mitochondrial peroxiredoxin PRX1 OS=Saccharomyces cerevisiae (strain ATCC 204508 / S288c) GN=PRX1 PE=1 SV=1	AhpC/TSA family//Nitrile hydratase beta subunit//Redoxin//C-terminal domain of 1-Cys peroxiredoxin	benzoate metabolic process//oxidation-reduction process//tryptophan metabolic process//styrene catabolic process	peroxiredoxin activity//antioxidant activity//nitrile hydratase activity//oxidoreductase activity	--	Alkyl hydroperoxide reductase, thiol specific antioxidant and related enzymes
25798172	1039.59	1421.15	1508.36	2207.62	2368.01	1938.49	1438.88	1602.46	2212.39	1245.08	1631.68	1984.29	1682.42	1904.05	2543.61	1079.02	1237.63	1364.6	1106.45	1420.5	1376.62	2603.51	2214.28	1972.86	TRIVIDRAFT_80446	NW_014013660.1	169769	171484	-	1716	protein_coding	hypothetical protein	hypothetical protein TRIVIDRAFT_80446 [Trichoderma virens Gv29-8]	Trichoderma reesei QM6a predicted protein (TRIREDRAFT_123047), mRNA	--	--	--	--	--	--	--
25794481	3401.64	3404.58	2834.51	2079.42	2113.46	2406.91	538.913	626.927	512.436	724.712	919.336	706.082	994.322	927.3	857.571	1461.98	1303.21	2788.54	3061.47	2025.93	2475.34	2322.87	2266.58	277.065	TRIVIDRAFT_45958	NW_014013744.1	2428459	2429054	+	519	protein_coding	hypothetical protein	hypothetical protein TRIVIDRAFT_45958 [Trichoderma virens Gv29-8]	Trichoderma reesei QM6a predicted protein (TRIREDRAFT_108749), partial mRNA	--	--	Ctr copper transporter family	copper ion transport//copper ion transmembrane transport	copper ion transmembrane transporter activity	integral component of membrane	--
25788998	2303.82	2023.44	2899.52	2715.03	2212.86	3092.9	1954.52	1886.01	2009.12	1650.96	1775.84	1673.88	1447.18	1252.74	1411.51	1338.64	1394.93	1246.74	998.571	971.202	1286.47	1018.89	1051.11	943.497	TRIVIDRAFT_179320	NW_014013744.1	2161656	2162774	+	919	protein_coding	hypothetical protein	hypothetical protein TRIVIDRAFT_179320 [Trichoderma virens Gv29-8]	Trichoderma reesei QM6a predicted protein (TRIREDRAFT_64561), partial mRNA	--	Probable cytochrome b5 OS=Neurospora crassa (strain ATCC 24698 / 74-OR23-1A / CBS 708.71 / DSM 1257 / FGSC 987) GN=B23L21.190 PE=3 SV=2	Ferrous iron transport protein B C terminus	ferrous iron transport	ferrous iron transmembrane transporter activity	integral component of membrane	Cytochrome b5
25790947	581.776	396.058	675.332	1466.36	1392.39	2228.13	1792.98	2108.64	1305.87	2676.82	2291.67	1948.89	3224.96	1999.76	1453.25	3153.77	2795.73	3333.51	1772.66	1475.37	1426.72	350.001	323.922	321.901	TRIVIDRAFT_215514	NW_014013746.1	2201561	2204280	-	2570	protein_coding	hypothetical protein	hypothetical protein TRIVIDRAFT_215514 [Trichoderma virens Gv29-8]	Trichoderma reesei QM6a bifunctional catalase/peroxidase (TRIREDRAFT_123827), mRNA	catalase-peroxidase	Catalase-peroxidase OS=Aspergillus oryzae (strain ATCC 42149 / RIB 40) GN=katG PE=3 SV=1	Peroxidase//Magi peptide toxin family	transport//oxidation-reduction process//response to oxidative stress//obsolete peroxidase reaction	sodium channel inhibitor activity//peroxidase activity//heme binding	extracellular region	--
25798809	2516.97	2293.87	1725.32	1822.21	1358.6	2043.26	1570.15	1752.18	1585.83	1506.89	1687.86	1547.29	1734.56	1218.11	1398.6	1595.88	1712.64	2022.49	1868.18	1792.24	1856.22	1117.61	997.777	767.324	TRIVIDRAFT_88738	NW_014013661.1	988644	989873	-	795	protein_coding	hypothetical protein	hypothetical protein TRIVIDRAFT_88738 [Trichoderma virens Gv29-8]	Trichoderma reesei QM6a Hypothetical protein (TRIREDRAFT_121915), mRNA	--	Translationally-controlled tumor protein homolog OS=Gibberella zeae (strain PH-1 / ATCC MYA-4620 / FGSC 9075 / NRRL 31084) GN=FGSG_02523 PE=3 SV=1	--	--	--	--	Microtubule-binding protein (translationally controlled tumor protein)
25797710	3065.69	2928.47	2576.63	1869.32	1702.57	2266.76	2223.84	2342.35	2385.51	1109.67	1454.32	1777.93	1602.31	1388.76	1515.83	1235.82	1422.54	1702.01	1093.71	1314.33	1308.02	399.76	321.556	421.28	TRIVIDRAFT_74475	NW_014013657.1	1095844	1097095	-	995	protein_coding	hypothetical protein	hypothetical protein TRIVIDRAFT_74475 [Trichoderma virens Gv29-8]	Trichoderma reesei QM6a triose-phosphate isomerase-like protein (TRIREDRAFT_121789), mRNA	triosephosphate isomerase (TIM)	Triosephosphate isomerase OS=Neurospora crassa (strain ATCC 24698 / 74-OR23-1A / CBS 708.71 / DSM 1257 / FGSC 987) GN=tpi-1 PE=3 SV=1	Triosephosphate isomerase	inositol metabolic process//glycolytic process//glycerolipid metabolic process//carbon utilization//fructose metabolic process//mannose metabolic process//metabolic process//gluconeogenesis	triose-phosphate isomerase activity	--	Triosephosphate isomerase
25797695	2343.93	1323.56	2297.4	2223.42	2638.67	2527.81	2160.48	2280.34	1892.2	2792.19	2902.94	2171.76	1709.92	1720.15	1184.47	1967.1	1951.87	1727.25	260.999	194.783	402.344	3.97113	4.45544	7.88345	TRIVIDRAFT_74291	NW_014013657.1	1839768	1841934	+	1801	protein_coding	hypothetical protein	hypothetical protein TRIVIDRAFT_74291 [Trichoderma virens Gv29-8]	Hypocrea virens cytochrome P450 (Vir3) mRNA, complete cds	--	Trichodiene oxygenase OS=Fusarium sporotrichioides GN=TRI4 PE=3 SV=1	Cytochrome P450	oxidation-reduction process	heme binding//oxidoreductase activity, acting on paired donors, with incorporation or reduction of molecular oxygen//iron ion binding	--	--
25797499	5167.58	4641.55	2798.47	2507.69	848.326	1758.87	1016.12	1165.71	1225.19	904.722	1053.77	1004.21	982.413	959.421	1074.89	1081.59	1068.57	1154.28	1087.19	1209.65	1406.4	1564.78	1440.72	1409.31	TRIVIDRAFT_71986	NW_014013745.1	1552879	1553936	+	824	protein_coding	hypothetical protein	hypothetical protein COCSADRAFT_39366 [Bipolaris sorokiniana ND90Pr]>gi|628204472|ref|XP_007711670.1| hypothetical protein COCCADRAFT_4550 [Bipolaris zeicola 26-R-13]>gi|451848361|gb|EMD61667.1| hypothetical protein COCSADRAFT_39366 [Bipolaris sorokiniana ND90Pr]>gi|451999002|gb|EMD91465.1| hypothetical protein COCHEDRAFT_1224611 [Bipolaris maydis C5]>gi|477591705|gb|ENI08777.1| hypothetical prot…	Trichoderma reesei QM6a ribosomal protein L1 (TRIREDRAFT_43906), mRNA	large subunit ribosomal protein L10Ae	60S ribosomal protein L10a OS=Neurospora crassa (strain ATCC 24698 / 74-OR23-1A / CBS 708.71 / DSM 1257 / FGSC 987) GN=crp-74 PE=3 SV=1	--	--	--	--	60S ribosomal protein L10A
25798886	1438.78	1357.79	1587.36	1945.81	1818.7	1756.9	1418.49	1521.92	1703.4	1219.44	1450.52	1466.39	1337.37	1332.31	1329.68	1191.81	1210.72	1298.15	1403.72	1575.39	1493.73	2409.34	2432.15	2747.77	rho1	NW_014013663.1	133287	135559	-	1563	protein_coding	ras small GTPase Rho1	ras small GTPase Rho1 [Trichoderma virens Gv29-8]>gi|818159888|gb|KKP00243.1| GTP-binding protein rhoA [Trichoderma harzianum]	Trichoderma reesei QM6a predicted protein (TRIREDRAFT_119871), mRNA	Ras homolog gene family, member A	GTP-binding protein rhoA OS=Emericella nidulans (strain FGSC A4 / ATCC 38163 / CBS 112.46 / NRRL 194 / M139) GN=rhoA PE=3 SV=1	Ras of Complex, Roc, domain of DAPkinase//Ras family//ADP-ribosylation factor family//NB-ARC domain//Gtr1/RagA G protein conserved region	small GTPase mediated signal transduction	ADP binding//GTP binding	--	Ras-related small GTPase, Rho type
25787780	706.444	1310.75	1397.54	1662.34	1950.64	1452.83	1048.54	999.508	2145.1	740.35	980.9	2219.97	1667.94	2053.95	1742.41	1251.05	1577.91	1734.46	1080.67	1592.56	1492.45	2061.04	2203.29	2713.96	TRIVIDRAFT_138857	NW_014013664.1	154036	154644	-	540	protein_coding	hypothetical protein	hypothetical protein TRIVIDRAFT_138857, partial [Trichoderma virens Gv29-8]	Trichoderma reesei QM6a predicted protein (TRIREDRAFT_33312), partial mRNA	--	--	--	--	--	--	--
25795519	1146.9	1171.78	1293.57	2460.81	2059.8	1877.78	1609.87	1440.23	1994.29	1769.86	1787.43	1452.84	1639.95	1607.81	1952.46	1064.51	1039.11	1009.5	1268.94	717.719	1714.73	1780.29	2889.93	563.219	TRIVIDRAFT_55309	NW_014013748.1	1722647	1723417	+	678	protein_coding	hypothetical protein	hypothetical protein TRIVIDRAFT_55309 [Trichoderma virens Gv29-8]	Trichoderma reesei QM6a erg2 C-8 sterol isomerase (TRIREDRAFT_74379), partial mRNA	C-8 sterol isomerase	C-8 sterol isomerase OS=Neurospora crassa (strain ATCC 24698 / 74-OR23-1A / CBS 708.71 / DSM 1257 / FGSC 987) GN=erg-1 PE=3 SV=2	Ubiquinol-cytochrome C reductase complex, 6.4kD protein	oxidative phosphorylation//proton transport//obsolete electron transport	electron carrier activity//ubiquinol-cytochrome-c reductase activity	--	Sigma receptor and C-8 sterol isomerase
25798062	5674.41	5385.96	2997.25	2436.89	582.14	1588.83	1000.87	992.7	1110.03	867.56	931.299	927.629	769.58	717.007	962.283	1121.36	1065.92	963.386	903.481	1048.69	1080.46	1398.18	1189.28	599.823	TRIVIDRAFT_79227	NW_014013746.1	453366	454564	-	897	protein_coding	hypothetical protein	40S ribosomal protein S11 [Metarhizium acridum CQMa 102]>gi|322694862|gb|EFY86681.1| 40S ribosomal protein S11 [Metarhizium acridum CQMa 102]	Trichoderma reesei QM6a hypothetical protein (TRIREDRAFT_122587), mRNA	small subunit ribosomal protein S11e	40S ribosomal protein S11-B OS=Saccharomyces cerevisiae (strain ATCC 204508 / S288c) GN=RPS11B PE=1 SV=1	Ribosomal protein S17//Tc3 transposase	ribosome biogenesis//translation	DNA binding//structural constituent of ribosome	ribosome//intracellular	40S ribosomal protein S11
25797620	1527.23	1215.15	1796.53	1966.54	1579.32	2206.18	1669.52	1824.55	1682.29	1243.36	1505.32	1470.2	1267.5	1013.46	985.611	1002.29	991.787	1117.07	1397.71	1641.36	1317.03	2096.08	1711.83	2050.91	TRIVIDRAFT_73327	NW_014013748.1	2249185	2250217	-	821	protein_coding	hypothetical protein	hypothetical protein TRIVIDRAFT_73327 [Trichoderma virens Gv29-8]	Trichoderma reesei QM6a Ca2+ permeable channel (TRIREDRAFT_23316), mRNA	receptor expression-enhancing protein 5/6	Protein yop-1 OS=Neurospora crassa (strain ATCC 24698 / 74-OR23-1A / CBS 708.71 / DSM 1257 / FGSC 987) GN=yop-1 PE=3 SV=1	--	--	--	--	Protein involved in membrane traffic (YOP1/TB2/DP1/HVA22 family)
25798807	5720.79	4553.94	2830.44	2837.52	625.463	1776.56	1020.37	885.553	1058.18	904.06	928.927	914.566	742.679	623.492	915.28	1081.67	1048.05	821.695	921.634	1040.72	1117.29	1328.88	1140.24	843.356	TRIVIDRAFT_88725	NW_014013661.1	855643	856704	+	840	protein_coding	hypothetical protein	ribosomal protein S14, S11 family [Trichoderma reesei QM6a]>gi|340518419|gb|EGR48660.1| ribosomal protein S14, S11 family [Trichoderma reesei QM6a]>gi|358379982|gb|EHK17661.1| hypothetical protein TRIVIDRAFT_88725 [Trichoderma virens Gv29-8]>gi|358399259|gb|EHK48602.1| hypothetical protein TRIATDRAFT_298038 [Trichoderma atroviride IMI 206040]>gi|572278444|gb|ETS01636.1| 40S ribosomal protein S14 …	Trichoderma reesei QM6a ribosomal protein S14, S11 family (TRIREDRAFT_121906), mRNA	small subunit ribosomal protein S14e	40S ribosomal protein S14 OS=Neurospora crassa (strain ATCC 24698 / 74-OR23-1A / CBS 708.71 / DSM 1257 / FGSC 987) GN=rps-14 PE=3 SV=2	Carbohydrate binding domain (family 25)//Ribosomal protein S11	translation//ribosome biogenesis	structural constituent of ribosome//starch binding	ribosome	40S ribosomal protein S14
25798413	558.809	463.352	839.455	1256.39	1129.24	916.662	1163.73	1123.56	1100.78	958.399	1184.15	1493.26	845.823	874.323	1237.32	1178.8	1227.82	1138.7	1805.37	2014.59	2054.92	4258.71	3450.42	2512.93	TRIVIDRAFT_83043	NW_014013664.1	740280	742234	+	1894	protein_coding	glycoside hydrolase family 16 protein	glycoside hydrolase family 16 protein [Trichoderma virens Gv29-8]	Trichoderma reesei QM6a glycoside hydrolase family 16 (TRIREDRAFT_50215), mRNA	--	Beta-1,3-glucan-binding protein OS=Penaeus monodon PE=2 SV=1	Glycosyl hydrolases family 16//Glycosyl hydrolases family 8	carbohydrate metabolic process	hydrolase activity, hydrolyzing O-glycosyl compounds	--	--
25789434	2380.47	2030.06	2036.33	1683.88	1558.72	1692.42	1732.45	1591.21	1827.75	1428.84	1598.05	1352.19	1452.58	1294.61	1656.09	1251.35	1342.05	1425.45	1169.75	1083.47	1201.61	726.637	641.626	379.006	TRIVIDRAFT_189955	NW_014013745.1	1521005	1521691	-	372	protein_coding	hypothetical protein	hypothetical protein TRIVIDRAFT_189955 [Trichoderma virens Gv29-8]	Trichoderma reesei QM6a predicted protein (TRIREDRAFT_73846), partial mRNA	NADH dehydrogenase (ubiquinone) 1 alpha subcomplex subunit 6	NADH-ubiquinone oxidoreductase 14.8 kDa subunit OS=Neurospora crassa (strain ATCC 24698 / 74-OR23-1A / CBS 708.71 / DSM 1257 / FGSC 987) GN=nuo14.8 PE=1 SV=3	--	--	--	--	--
25797712	6019.75	5513.38	3042.09	3217.54	567.254	1851.21	781.165	759.57	855.377	718.02	761.431	739.592	478.921	373.455	547.036	806.405	759.807	572.881	693.534	752.319	702.903	1297.62	1017.08	1060.06	TRIVIDRAFT_74494	NW_014013657.1	1008242	1009720	-	1290	protein_coding	hypothetical protein	hypothetical protein TRIVIDRAFT_74494 [Trichoderma virens Gv29-8]	Trichoderma reesei QM6a hypothetical protein (TRIREDRAFT_77906), partial mRNA	small subunit ribosomal protein SAe	40S ribosomal protein S0 OS=Nectria haematococca (strain 77-13-4 / ATCC MYA-4622 / FGSC 9596 / MPVI) GN=RPS0 PE=3 SV=1	Ribosomal protein S2	translation//ribosome biogenesis	structural constituent of ribosome	intracellular//ribosome	40S ribosomal protein SA (P40)/Laminin receptor 1
25790929	397.69	727.109	1086.01	2450.71	2722.04	1908.3	516.684	631.019	2066.72	321.084	905.827	1913.6	904.974	1895.9	2655.67	315.351	563.062	1110.36	803.075	1410.59	940.615	2871.51	2110.51	2644.67	TRIVIDRAFT_215408	NW_014013746.1	813643	815050	+	1408	protein_coding	hypothetical protein	hypothetical protein TRIVIDRAFT_215408 [Trichoderma virens Gv29-8]	Trichoderma reesei QM6a predicted protein (TRIREDRAFT_22739), partial mRNA	--	--	Protein of unknown function (DUF1049)//SUR7/PalI family	--	--	plasma membrane//integral component of plasma membrane	--
25790995	2010.64	1787.13	2039.07	1626.49	1350.36	1550.14	1338.53	1446.82	1302.9	1187.43	1470.47	1421.99	1224.23	1488.23	1543.51	1171.14	1153.63	1203.78	1271.56	1344.09	1756.05	1016.63	957.843	1067.78	TRIVIDRAFT_215760	NW_014013744.1	50810	51737	+	789	protein_coding	hypothetical protein	hypothetical protein TRIVIDRAFT_215760 [Trichoderma virens Gv29-8]	Trichoderma reesei QM6a histone H2A (TRIREDRAFT_121522), mRNA	histone H2A	Histone H2A OS=Aspergillus niger GN=httA PE=2 SV=1	Core histone H2A/H2B/H3/H4	--	DNA binding	--	Histone 2A
25794187	3553.23	3507.77	2582.5	1346.11	1358.92	1297.99	1727.06	2064.28	2091.33	421.507	552.083	965.482	1650.3	2421.72	2024.57	512.961	632.017	584.865	227.242	228.072	354.89	1005.26	1377.17	1103.88	TRIVIDRAFT_43350	NW_014013661.1	993715	994844	+	1065	protein_coding	hypothetical protein	hypothetical protein TRIVIDRAFT_43350 [Trichoderma virens Gv29-8]	Trichoderma reesei QM6a hypothetical protein (TRIREDRAFT_61750), partial mRNA	sphinganine C4-monooxygenase	Sphingolipid C4-hydroxylase sur2 OS=Schizosaccharomyces pombe (strain 972 / ATCC 24843) GN=sur2 PE=3 SV=1	Fatty acid hydroxylase superfamily	fatty acid biosynthetic process//oxidation-reduction process	oxidoreductase activity//iron ion binding	--	C-4 sterol methyl oxidase
25797894	2915.92	2000.59	3725.42	2368.8	1227.63	1728.15	721.947	719.499	921.958	313.572	424.212	727.83	365.628	623.037	695.011	290.415	336.134	585.364	432.251	694.351	590.823	4427.9	3213.66	3524.5	TRIVIDRAFT_77167	NW_014013663.1	710452	712622	+	1547	protein_coding	hypothetical protein	predicted protein [Trichoderma reesei QM6a]>gi|340516736|gb|EGR46983.1| predicted protein [Trichoderma reesei QM6a]>gi|572276384|gb|ETR99730.1| glutamine synthase [Trichoderma reesei RUT C-30]	Trichoderma reesei QM6a predicted protein (TRIREDRAFT_122811), mRNA	glutamine synthetase	Glutamine synthetase OS=Fusarium solani subsp. phaseoli GN=GLN1 PE=2 SV=1	Glutamine synthetase, catalytic domain//Glutamine synthetase, beta-Grasp domain	peptidoglycan biosynthetic process//nitrogen compound metabolic process//glutamine biosynthetic process	glutamate-ammonia ligase activity//ATP binding	--	Glutamine synthetase
25787181	1169.15	1066.6	1348.74	1020.69	1371.48	1266.41	1276.59	1537.25	1346.13	1112.51	1104.6	1056.63	1737.4	1726.58	1574.71	1339	1333.5	1443.56	1498.1	1627.74	1774.45	1454.72	1696.27	1505.99	TRIVIDRAFT_120953	NW_014013746.1	1757789	1758411	-	549	protein_coding	hypothetical protein	hypothetical protein TRIVIDRAFT_120953, partial [Trichoderma virens Gv29-8]	--	--	--	--	--	--	--	--
25797553	1251.99	1109.78	1302.22	1911.86	2112.95	1910.71	1684.12	2127.2	1787.76	1481.65	1858.84	1621.87	1815.39	1655.95	1604.32	1190.11	1192.82	1117.49	717.96	631.139	1051.51	715.683	545.725	476.34	TRIVIDRAFT_72615	NW_014013746.1	1419576	1422134	+	1900	protein_coding	hypothetical protein	hypothetical protein TRIVIDRAFT_72615 [Trichoderma virens Gv29-8]	Trichoderma reesei QM6a cell wall protein (TRIREDRAFT_68067), partial mRNA	--	Protein ecm33 OS=Neosartorya fumigata (strain ATCC MYA-4609 / Af293 / CBS 101355 / FGSC A1100) GN=ecm33 PE=1 SV=1	--	--	--	--	--
25792641	33.6793	29.5059	31.188	50.2568	66.2694	59.9746	127.641	124.32	110.052	115.168	104.422	132.173	111.383	80.4464	111.712	104.765	116.487	150.844	1091.54	1849.38	686.031	11256.8	9868.6	6455.64	TRIVIDRAFT_28324	NW_014013743.1	1549293	1549722	-	360	protein_coding	hypothetical protein	hypothetical protein TRIVIDRAFT_28324 [Trichoderma virens Gv29-8]	--	--	--	--	--	--	--	--
25798984	5099.7	4622.18	2643.69	2231.1	520.391	1470.67	914.237	899.585	933.773	805.345	793.606	826.274	668.95	679.391	848.092	943.378	910.8	814.558	908.37	948.179	1108.46	1212.96	1055.03	917.451	TRIVIDRAFT_91260	NW_014013678.1	85905	87006	+	700	protein_coding	hypothetical protein	hypothetical protein TRIVIDRAFT_91260 [Trichoderma virens Gv29-8]>gi|818154382|gb|KKO96572.1| 50S ribosomal protein L34e [Trichoderma harzianum]	Trichoderma reesei QM6a ribosomal protein L34 (TRIREDRAFT_120978), mRNA	large subunit ribosomal protein L34e	60S ribosomal protein L34-B OS=Saccharomyces cerevisiae (strain ATCC 204508 / S288c) GN=RPL34B PE=1 SV=1	Geminivirus putative movement protein//Ribosomal protein L34e//FhuF 2Fe-2S C-terminal domain	ribosome biogenesis//transport of virus in host, cell to cell//translation	structural constituent of ribosome//2 iron, 2 sulfur cluster binding	intracellular//integral component of membrane//ribosome	60s ribosomal protein L34
25798715	2284.71	2253.8	2002.63	1794.17	1379.09	1752.91	1588.46	1731.48	1618.85	1352.5	1651.63	1326.03	1390.5	1145	1169.32	1318.38	1441.47	1376.61	883.578	877.7	985.106	491.851	473.375	368.6	TRIVIDRAFT_87278	NW_014013657.1	614820	616427	+	1255	protein_coding	hypothetical protein	ATP synthase subunit gamma precursor [Trichoderma atroviride IMI 206040]	Trichoderma reesei QM6a predicted protein (TRIREDRAFT_105623), partial mRNA	F-type H+-transporting ATPase subunit gamma	ATP synthase subunit gamma, mitochondrial OS=Kluyveromyces lactis (strain ATCC 8585 / CBS 2359 / DSM 70799 / NBRC 1267 / NRRL Y-1140 / WM37) GN=ATP3 PE=1 SV=1	ATP synthase	oxidative phosphorylation//ATP synthesis coupled proton transport//proton transport	proton-transporting ATP synthase activity, rotational mechanism//proton-transporting ATPase activity, rotational mechanism	proton-transporting ATP synthase complex//proton-transporting ATP synthase complex, catalytic core F(1)	F0F1-type ATP synthase, gamma subunit
25799073	4885.06	4368.14	2556.77	2420.01	551.193	1554.58	885.181	847.803	963.927	755.273	865.14	836.41	622.357	626.774	797.098	908.389	905.81	752.242	887.873	1003.46	935.51	1438.96	1202.53	955.014	TRIVIDRAFT_93126	NW_014013674.1	73870	75108	-	887	protein_coding	hypothetical protein	hypothetical protein TRIVIDRAFT_93126 [Trichoderma virens Gv29-8]	Trichoderma reesei QM6a ribosomal protein L28 (TRIREDRAFT_122141), mRNA	large subunit ribosomal protein L27Ae	60S ribosomal protein L27a OS=Blumeria graminis f. sp. hordei PE=2 SV=1	--	--	--	--	60s ribosomal protein L15/L27
25795024	781.675	695.018	621.439	590.238	412.76	603.417	83.4797	113.266	84.0141	92.527	233.831	137.678	237.568	341.843	316.929	1169.1	1183.11	2256.07	4402.95	4512.04	3491.48	4581.57	4856.36	644.689	TRIVIDRAFT_50670	NW_014013665.1	172226	172988	-	663	protein_coding	hypothetical protein	hypothetical protein TRIVIDRAFT_50670 [Trichoderma virens Gv29-8]	--	--	Uncharacterized protein AFUA_6G02800 OS=Neosartorya fumigata (strain ATCC MYA-4609 / Af293 / CBS 101355 / FGSC A1100) GN=AFUA_6G02800 PE=1 SV=1	Cytochrome c oxidase subunit VIIc	mitochondrial electron transport, cytochrome c to oxygen//proton transport	cytochrome-c oxidase activity	respiratory chain complex IV	--
25790971	1054.2	989.584	1134.9	1350.7	1240.03	1352.04	1368.6	1321.15	1342.01	1363.46	1531.43	1510.56	1265.62	1002.92	1300.98	1212.59	1139.31	1178.24	1362.57	1430.89	1376.73	1934.75	1881.84	1655.09	TRIVIDRAFT_215651	NW_014013745.1	1557722	1558865	+	956	protein_coding	hypothetical protein	hypothetical protein TRIVIDRAFT_215651 [Trichoderma virens Gv29-8]>gi|818165703|gb|KKP05224.1| E3 ubiquitin ligase complex SCF subunit scon-3 [Trichoderma harzianum]	Trichoderma reesei QM6a predicted protein (TRIREDRAFT_73823), partial mRNA	S-phase kinase-associated protein 1	E3 ubiquitin ligase complex SCF subunit scon-3 OS=Neurospora crassa (strain ATCC 24698 / 74-OR23-1A / CBS 708.71 / DSM 1257 / FGSC 987) GN=scon-3 PE=1 SV=1	Skp1 family, dimerisation domain//Skp1 family, tetramerisation domain	ubiquitin-dependent protein catabolic process	--	--	SCF ubiquitin ligase, Skp1 component
25791053	1736.08	1266.31	1366.7	3175.77	2523.88	2014.65	1146.32	1380.58	1487.66	352.972	519.465	837.215	1138.42	1688.02	2417.82	381.271	479.153	475.611	469.138	739.688	586.858	1089.41	2112.32	2890.17	TRIVIDRAFT_216098	NW_014013743.1	2174923	2176538	+	1616	protein_coding	hypothetical protein	hypothetical protein TRIVIDRAFT_216098 [Trichoderma virens Gv29-8]	--	--	--	--	--	--	--	--
25791247	1315.87	920.058	1978.66	6864.77	2524.84	6091.31	2416.99	2432.72	2316.91	1274.74	1112.4	1547.43	655.372	351.121	247.305	69.831	44.9426	54.1525	1.8405	1.0166	5.67556	1.27224	0.361485	0.818107	TRIVIDRAFT_217176	NW_014013658.1	1667563	1669747	-	2018	protein_coding	hypothetical protein	hypothetical protein TRIVIDRAFT_217176 [Trichoderma virens Gv29-8]	--	tripeptidyl-peptidase I	Tripeptidyl-peptidase sed4 OS=Neosartorya fumigata (strain ATCC MYA-4609 / Af293 / CBS 101355 / FGSC A1100) GN=sed4 PE=1 SV=1	Subtilase family//Pro-kumamolisin, activation domain	proteolysis	serine-type endopeptidase activity//serine-type peptidase activity	--	--
25798429	5238.07	4823.33	2695.3	2188.69	548.1	1509.27	919.659	830.184	976.18	693.593	761.569	811.994	617.632	499.617	785.077	804.071	821.279	736.217	772.165	861.969	944.679	1210.84	1082.06	808.132	TRIVIDRAFT_83253	NW_014013667.1	695159	696463	+	876	protein_coding	hypothetical protein	hypothetical protein TRIVIDRAFT_83253 [Trichoderma virens Gv29-8]	Trichoderma reesei QM6a hypothetical protein (TRIREDRAFT_46490), mRNA	small subunit ribosomal protein S16e	40S ribosomal protein S16 OS=Ashbya gossypii (strain ATCC 10895 / CBS 109.51 / FGSC 9923 / NRRL Y-1056) GN=RPS16 PE=3 SV=1	Ribosomal protein S9/S16	ribosome biogenesis//translation	structural constituent of ribosome	ribosome	40S ribosomal protein S16
25797504	2408.28	2235.87	2245.46	1421.97	1172.98	1716.49	1823.57	1794.8	1615.87	1257.57	1556.59	1539.64	1303.54	814.248	984.104	1264.51	1305.94	1407.79	957.782	983.162	956.951	460.309	356.588	271.68	TRIVIDRAFT_72042	NW_014013745.1	1781194	1782652	-	1092	protein_coding	hypothetical protein	inorganic pyrophosphatase [Trichoderma harzianum]	Trichoderma reesei QM6a predicted protein (TRIREDRAFT_53728), partial mRNA	inorganic pyrophosphatase	Inorganic pyrophosphatase OS=Neurospora crassa (strain ATCC 24698 / 74-OR23-1A / CBS 708.71 / DSM 1257 / FGSC 987) GN=ipp-1 PE=3 SV=1	Inorganic pyrophosphatase	phosphate-containing compound metabolic process//oxidative phosphorylation	inorganic diphosphatase activity//magnesium ion binding	cytoplasm	Inorganic pyrophosphatase/Nucleosome remodeling factor, subunit NURF38
25794238	560.177	419.477	715.484	1261.61	1143.56	955.646	1189.1	1341.41	1024.55	1057.75	1109.58	1427.11	1071.03	1178.12	1277.49	1473.61	1393.53	1227.01	1624.96	1633.42	1692.47	3024.71	2314.21	1734.13	TRIVIDRAFT_43815	NW_014013664.1	747739	750381	+	2568	protein_coding	hypothetical protein	hypothetical protein THAR02_02434 [Trichoderma harzianum]	Trichoderma reesei QM6a glycosyltransferase (TRIREDRAFT_50212), mRNA	--	--	Nucleoside transporter//Flavivirus non-structural protein NS2A//Glycosyl transferase family 21	nucleoside transport//transport	double-stranded RNA binding//transferase activity, transferring glycosyl groups//nucleoside transmembrane transporter activity	integral component of membrane	--
25798839	2902.18	2851.66	2397.92	1839.17	1759.59	1873.18	1554.56	1519.44	1678.31	1135.9	1204.45	1140.67	1100.14	1037.12	1143.41	894.485	1012.6	1206.36	817.108	622.629	921.109	366.351	306.114	260.08	TRIVIDRAFT_89141	NW_014013662.1	593682	594736	-	438	protein_coding	hypothetical protein	hypothetical protein TRIVIDRAFT_89141 [Trichoderma virens Gv29-8]	Trichoderma reesei QM6a predicted protein (TRIREDRAFT_120354), partial mRNA	--	--	--	--	--	--	--
25798737	2648.13	2466.67	2206.47	1882.57	1599.9	1855.72	1464.71	1557.22	1582.83	1126.04	1283.57	1138.32	1333.56	1063.36	1298.92	1096.13	1197.21	1205.84	786.964	663.475	939.018	316.579	306.266	282.519	TRIVIDRAFT_87615	NW_014013658.1	324223	326249	+	1794	protein_coding	hypothetical protein	predicted protein [Trichoderma reesei QM6a]>gi|340517677|gb|EGR47920.1| predicted protein [Trichoderma reesei QM6a]>gi|572278933|gb|ETS02084.1| ubiquinol-cytochrome-c reductase complex core protein 2 [Trichoderma reesei RUT C-30]	Trichoderma reesei QM6a predicted protein (TRIREDRAFT_48883), mRNA	ubiquinol-cytochrome c reductase core subunit 2	Cytochrome b-c1 complex subunit 2, mitochondrial OS=Neurospora crassa (strain ATCC 24698 / 74-OR23-1A / CBS 708.71 / DSM 1257 / FGSC 987) GN=qcr-2 PE=2 SV=2	Late embryogenesis abundant protein	proteolysis//response to stress	metalloendopeptidase activity//zinc ion binding//metal ion binding	--	Ubiquinol cytochrome c reductase, subunit QCR2
25798078	4247.37	4012.3	2193.26	1953.68	539.185	1375.93	857.282	803.705	962.578	754.315	853.087	854.406	646.608	638.314	784.608	1036.54	1046.5	835.327	891.234	987.707	972.801	1275.59	1103.19	1056.71	TRIVIDRAFT_79416	NW_014013746.1	2326390	2327771	+	951	protein_coding	hypothetical protein	hypothetical protein TRIVIDRAFT_79416 [Trichoderma virens Gv29-8]	Trichoderma reesei QM6a hypothetical protein (TRIREDRAFT_81713), mRNA	small subunit ribosomal protein S24e	40S ribosomal protein S24 OS=Mucor circinelloides f. lusitanicus GN=RPS24 PE=3 SV=1	Ribosomal protein S24e	ribosome biogenesis//translation	structural constituent of ribosome	ribosome//intracellular	40S ribosomal protein S24
25798641	1269.19	1155.68	1433.61	1072.23	1296.05	1349.12	1448.03	1365.63	1545.66	1126.97	1352.56	1328.95	1160.46	879.554	1002.41	953.767	925.467	1129.89	1131.96	1183.21	980.647	1122.18	1145.08	2212.87	TRIVIDRAFT_86018	NW_014013748.1	2365417	2366428	-	872	protein_coding	hypothetical protein	hypothetical protein TRIVIDRAFT_86018 [Trichoderma virens Gv29-8]	Trichoderma reesei QM6a predicted protein (TRIREDRAFT_52185), mRNA	tropomyosin, fungi type	Tropomyosin-2 OS=Saccharomyces cerevisiae (strain ATCC 204508 / S288c) GN=TPM2 PE=1 SV=1	bZIP transcription factor//SWI5-dependent HO expression protein 3//CHDCT2 (NUC038) domain//Ezrin/radixin/moesin family//Uso1 / p115 like vesicle tethering protein, C terminal region//Growth-arrest specific micro-tubule binding//Leucine-rich repeats of kinetochore protein Cenp-F/LEK1//Protein of unknown function (DUF904)//TPR/MLP1/MLP2-like protein//CASP C terminal//Mis12-Mtw1 protein family//TolA…	protein import into nucleus//cell division//cell adhesion//FtsZ-dependent cytokinesis//cell motility//regulation of transcription, DNA-templated//chromosome segregation//protein trimerization//intra-Golgi vesicle-mediated transport//multicellular organismal development//autophagy//regulation of autophagy//mitotic spindle assembly checkpoint//protein transport//endoplasmic reticulum inheritance//i…	transcription factor binding//transcription factor activity, sequence-specific DNA binding//protein transporter activity//protein homodimerization activity//sequence-specific DNA binding//zinc ion binding//DNA binding//dynein binding//ATP binding//cytoskeletal protein binding//hydrolase activity, acting on acid anhydrides, in phosphorus-containing anhydrides//syntaxin binding	extracellular space//dynein complex//integral component of Golgi membrane//cytoplasm//extrinsic component of membrane//nucleus//motile cilium//membrane//transcription factor complex//MIS12/MIND type complex//cis-Golgi network//chorion	Actin filament-coating protein tropomyosin
25790589	1459.89	1590.64	1549.29	1347.4	841.346	2470.74	900.943	1006.05	857.557	887.569	1062.54	1089.04	1044.35	597.038	651.22	1796.1	1564.43	2105.19	892.482	983.297	1052.75	1356.81	1073.64	1092.26	TRIVIDRAFT_210885	NW_014013658.1	230543	232920	-	2315	protein_coding	hypothetical protein	hypothetical protein TRIVIDRAFT_210885 [Trichoderma virens Gv29-8]	Hypocrea lixii heat shock protein 70 kDa (hsp70) gene, complete cds	heat shock 70kDa protein 1/8	Heat shock 70 kDa protein OS=Neurospora crassa (strain ATCC 24698 / 74-OR23-1A / CBS 708.71 / DSM 1257 / FGSC 987) GN=hsps-1 PE=2 SV=2	Hydantoinase/oxoprolinase//MreB/Mbl protein//FGGY family of carbohydrate kinases, C-terminal domain	carbohydrate metabolic process//cell morphogenesis	phosphotransferase activity, alcohol group as acceptor//hydrolase activity	--	Molecular chaperones HSP70/HSC70, HSP70 superfamily
25789202	1902.32	1769.45	2293.4	1913.45	3096.5	1780.27	1740.16	1569.82	1887.31	1495.75	1649.36	1337.53	1459.1	796.866	1619.61	399.13	397.727	408.841	584.015	295.811	531.894	39.6861	48.4005	18.8455	TRIVIDRAFT_184567	NW_014013658.1	1244778	1245677	+	841	protein_coding	hypothetical protein	hypothetical protein TRIVIDRAFT_184567 [Trichoderma virens Gv29-8]	Trichoderma reesei QM6a predicted protein (TRIREDRAFT_124059), partial mRNA	--	--	--	--	--	--	--
25798448	987.608	973.327	1210.17	990.631	1037.7	1056.14	1131.16	1116.87	1200.67	906.738	1060.63	1052.73	1020.23	1009.01	1087.03	859.467	826.548	794.809	1034.64	1145.18	1011.48	2189.1	2351.59	2736.29	ypt1	NW_014013747.1	2313197	2315087	-	1369	protein_coding	secretion-related small GTPase YPT1	ras GTPase [Trichoderma reesei QM6a]>gi|11558500|emb|CAC17744.1| small GTP-binding protein YPTI [Trichoderma reesei]>gi|340515573|gb|EGR45826.1| ras GTPase [Trichoderma reesei QM6a]>gi|358389124|gb|EHK26717.1| secretion-related small GTPase YPT1 [Trichoderma virens Gv29-8]>gi|572275500|gb|ETR98920.1| small GTP-binding protein [Trichoderma reesei RUT C-30]	Trichoderma reesei QM6a ras GTPase (TRIREDRAFT_80898), mRNA	Ras-related protein Rab-1A	GTP-binding protein ypt1 OS=Neurospora crassa (strain ATCC 24698 / 74-OR23-1A / CBS 708.71 / DSM 1257 / FGSC 987) GN=ypt-1 PE=3 SV=1	ATPase family associated with various cellular activities (AAA)//Ferrous iron transport protein B//50S ribosome-binding GTPase//Ras family//Protein of unknown function, DUF258//Ras of Complex, Roc, domain of DAPkinase//Gtr1/RagA G protein conserved region//ADP-ribosylation factor family//AAA domain (dynein-related subfamily)	protein transport//small GTPase mediated signal transduction//ferrous iron transport	GTP binding//ATP binding//GTPase activity//ATPase activity//ferrous iron transmembrane transporter activity	integral component of membrane	GTPase Rab1/YPT1, small G protein superfamily, and related GTP-binding proteins
25798687	4840.23	4381.82	2608.94	1996.73	469.903	1323.5	644.846	649.731	864.535	519.8	640.056	645.258	580.6	537.189	628.322	752.271	692.648	678.932	896.862	1013.93	1024.55	985.498	849.541	534.802	TRIVIDRAFT_86704	NW_014013744.1	895447	896325	-	706	protein_coding	hypothetical protein	hypothetical protein TRIVIDRAFT_86704 [Trichoderma virens Gv29-8]	Trichoderma reesei QM6a hypothetical protein (TRIREDRAFT_47795), mRNA	small subunit ribosomal protein S20e	40S ribosomal protein S20 OS=Schizosaccharomyces pombe (strain 972 / ATCC 24843) GN=rps20 PE=1 SV=1	--	--	--	--	40S ribosomal protein S20
25797774	1942.37	1917.8	1654.18	1925.98	1239.6	1755.97	1097.24	1345.96	1247.76	972.734	1440.87	1090.94	1129.69	1040.64	976.03	1305.75	1275.12	1367.31	843.833	946.204	766.72	582.779	516.626	257.135	TRIVIDRAFT_75569	NW_014013660.1	35250	37440	-	1765	protein_coding	hypothetical protein	ATP synthase beta chain precursor [Metarhizium acridum CQMa 102]>gi|322694068|gb|EFY85908.1| ATP synthase beta chain precursor [Metarhizium acridum CQMa 102]	Trichoderma reesei QM6a predicted protein (TRIREDRAFT_123071), mRNA	F-type H+-transporting ATPase subunit beta	ATP synthase subunit beta, mitochondrial OS=Neurospora crassa (strain ATCC 24698 / 74-OR23-1A / CBS 708.71 / DSM 1257 / FGSC 987) GN=atp-2 PE=2 SV=1	Archaeal ATPase//RNA helicase//Protein of unknown function, DUF258//NB-ARC domain//ATP synthase alpha/beta chain, C terminal domain//ATP synthase alpha/beta family, nucleotide-binding domain//ATPase family associated with various cellular activities (AAA)//ATP synthase alpha/beta family, beta-barrel domain	ATP hydrolysis coupled proton transport//proton transport//ATP metabolic process//ATP synthesis coupled proton transport//oxidative phosphorylation	RNA binding//proton-transporting ATP synthase activity, rotational mechanism//GTP binding//hydrolase activity, acting on acid anhydrides, catalyzing transmembrane movement of substances//ADP binding//hydrogen-exporting ATPase activity, phosphorylative mechanism//ATP binding//RNA helicase activity//GTPase activity	proton-transporting ATP synthase complex//proton-transporting ATP synthase complex, catalytic core F(1)//proton-transporting two-sector ATPase complex, catalytic domain	F0F1-type ATP synthase, beta subunit
25798051	4565.72	4242.68	2365.22	2493.33	456.924	1541.83	628.036	661.004	712.476	609.443	713.854	708.712	543.792	499.211	602.734	824.224	775.572	647.327	694.567	742.592	810.796	1154.82	878.692	744.404	TRIVIDRAFT_79029	NW_014013745.1	730796	732511	+	1450	protein_coding	hypothetical protein	60S ribosomal protein L3 [Hirsutella minnesotensis 3608]	Trichoderma reesei QM6a hypothetical protein (TRIREDRAFT_73765), mRNA	large subunit ribosomal protein L3e	60S ribosomal protein L3 OS=Neurospora crassa (strain ATCC 24698 / 74-OR23-1A / CBS 708.71 / DSM 1257 / FGSC 987) GN=rpl-3 PE=3 SV=1	Ribosomal protein L3	translation//ribosome biogenesis	structural constituent of ribosome	intracellular//ribosome	60S ribosomal protein L3 and related proteins
25788751	1781.4	1669.7	1474.42	1311.9	1093.82	1444.45	1240.05	1330.04	1204.51	1026.77	1226.36	1048.98	1164.97	1088.63	1081.38	1319.32	1578.39	1449.9	1025.45	1099.96	1206.36	487.682	586.128	443.31	TRIVIDRAFT_170638	NW_014013679.1	82417	84113	-	1547	protein_coding	hypothetical protein	hypothetical protein TRIVIDRAFT_170638 [Trichoderma virens Gv29-8]	Trichoderma reesei QM6a fumarate hydratase-like protein (TRIREDRAFT_2745), partial mRNA	fumarate hydratase, class II	Fumarate hydratase, mitochondrial OS=Rhizopus oryzae GN=FUMR PE=3 SV=1	Birnavirus RNA dependent RNA polymerase (VP1)//Fumarase C C-terminus	viral genome replication//purine nucleobase metabolic process//tricarboxylic acid cycle	RNA-directed RNA polymerase activity//lyase activity	RNA-directed RNA polymerase complex	Fumarase
25788919	1199.72	963.08	1127.46	1043.79	1243.91	1083.35	1343.17	1063.09	1390.14	1158.7	1243.48	1155.85	1009.98	1243.5	1273.33	1015.85	1118.51	1072.02	1248.54	1192.12	1082.03	1287.79	1468.72	1240.79	TRIVIDRAFT_177054	NW_014013747.1	2538313	2538811	+	448	protein_coding	hypothetical protein	hypothetical protein TRIVIDRAFT_177054 [Trichoderma virens Gv29-8]	--	--	Uncharacterized protein B24G3.190 OS=Neurospora crassa (strain ATCC 24698 / 74-OR23-1A / CBS 708.71 / DSM 1257 / FGSC 987) GN=B24G3.190 PE=3 SV=1	--	--	--	--	--
25791032	636.493	615.309	499.789	125.285	156.921	152.023	386.394	531.739	574.86	38.0612	46.1968	199.263	728.982	1940.81	1874.34	289.742	329.008	690.586	982.938	1206.59	1318.08	3025.85	4824.38	6762.09	TRIVIDRAFT_215964	NW_014013743.1	41938	42961	+	1024	protein_coding	hypothetical protein	hypothetical protein TRIVIDRAFT_215964 [Trichoderma virens Gv29-8]	--	--	--	--	--	--	--	--
25798015	4575.26	4000.08	2335.34	2139.39	452.992	1340.53	662.55	740.117	726.783	561.797	703.15	665.973	537.362	487.006	592.951	814.312	748.117	612.818	784.748	907.099	835.547	1157.55	932.704	575.729	cpc2	NW_014013679.1	31733	33521	-	1336	protein_coding	cross-pathway control WD-repeat protein cpc2	putative guanine nucleotide-binding protein subunit beta-like protein [Eutypa lata UCREL1]>gi|471559026|gb|EMR61524.1| putative guanine nucleotide-binding protein subunit beta-like protein [Eutypa lata UCREL1]	Trichoderma reesei QM6a cross-pathway control WD-repeat-containing protein (TRIREDRAFT_45736), mRNA	guanine nucleotide-binding protein subunit beta-2-like 1 protein	Guanine nucleotide-binding protein subunit beta-2-like 1 OS=Bos taurus GN=GNB2L1 PE=2 SV=3	WD domain, G-beta repeat	--	protein binding	--	G protein beta subunit-like protein
25797697	4392.95	4130.5	2274.33	2027.56	473.017	1368.3	695.68	737.27	806.235	579.536	662.341	688.304	511.228	470.44	598.074	757.843	715.308	610.449	755.917	903.389	801.006	1259.34	1013.63	542.512	TRIVIDRAFT_74326	NW_014013657.1	1734359	1735414	-	783	protein_coding	hypothetical protein	hypothetical protein TRIVIDRAFT_74326 [Trichoderma virens Gv29-8]>gi|818165100|gb|KKP04688.1| 40S ribosomal protein S13 [Trichoderma harzianum]	Trichoderma reesei QM6a ribosomal protein S13, S15 family (TRIREDRAFT_120868), mRNA	small subunit ribosomal protein S13e	40S ribosomal protein S13 OS=Candida maltosa GN=RPS13 PE=3 SV=2	'Paired box' domain//Ribosomal protein S15//Ribosomal S13/S15 N-terminal domain	translation//regulation of transcription, DNA-templated//ribosome biogenesis	DNA binding//structural constituent of ribosome	intracellular//ribosome	40S ribosomal protein S13
25791124	455	354.497	576.061	687.187	1585.36	1603.2	1307.36	1809.64	1010.69	2827.33	2313.82	1467.59	1728.86	1599.71	1131.93	1351.69	1004.73	1551.95	557.663	509.913	550.529	773.097	711.41	264.678	TRIVIDRAFT_216511	NW_014013666.1	389143	393901	+	751	protein_coding	hypothetical protein	hypothetical protein TRIVIDRAFT_216511 [Trichoderma virens Gv29-8]	--	--	--	--	--	--	--	--
25796567	487.267	390.366	828.966	891.911	1865.58	1082.69	878.946	1179.81	967.324	1042.75	1368.01	1041.45	1100.89	1275.25	1133.98	1227.41	1129.53	1644.87	2329.25	1633.38	2993.52	438.264	370.605	323.261	TRIVIDRAFT_64152	NW_014013744.1	575499	577413	+	1716	protein_coding	hypothetical protein	phosphate:H+ symporter [Trichoderma harzianum]	Trichoderma reesei QM6a predicted protein (TRIREDRAFT_77552), mRNA	MFS transporter, PHS family, inorganic phosphate transporter	Repressible high-affinity phosphate permease OS=Neurospora crassa (strain ATCC 24698 / 74-OR23-1A / CBS 708.71 / DSM 1257 / FGSC 987) GN=pho-5 PE=1 SV=2	Sugar (and other) transporter//Major Facilitator Superfamily	transmembrane transport	transmembrane transporter activity	integral component of membrane	Inorganic phosphate transporter
25797801	3561.88	3052.46	1839.97	1745.05	557.883	1264.51	827.157	832.45	853.069	780.75	886.5	801.642	709.589	694.475	800.919	985.656	934.175	868.607	790.523	866.521	873.981	1007.65	882.897	595.208	TRIVIDRAFT_76021	NW_014013661.1	620888	621965	-	950	protein_coding	hypothetical protein	hypothetical protein TRIVIDRAFT_76021 [Trichoderma virens Gv29-8]	Trichoderma reesei QM6a 60S ribosomal protein L11, L5 family (TRIREDRAFT_75564), mRNA	large subunit ribosomal protein L11e	60S ribosomal protein L11 OS=Neurospora crassa (strain ATCC 24698 / 74-OR23-1A / CBS 708.71 / DSM 1257 / FGSC 987) GN=rpl-11 PE=3 SV=2	--	--	--	--	60S ribosomal protein L11
25795332	2607.08	2206.99	1961.48	2350.52	1534.64	2196.3	262.214	301.348	177.021	603.817	914.081	433.712	894.524	914.461	855.403	1388.47	1270.82	1757.57	1451.75	858.996	1188.14	357.365	382.134	19.0493	TRIVIDRAFT_53536	NW_014013700.1	10876	11655	-	780	protein_coding	hypothetical protein	hypothetical protein TRIVIDRAFT_53536 [Trichoderma virens Gv29-8]	Metarhizium robertsii ARSEF 23 methyltransferase domain-containing protein mRNA	--	Uncharacterized methyltransferase C70.08c OS=Schizosaccharomyces pombe (strain 972 / ATCC 24843) GN=SPCC70.08c PE=3 SV=1	tRNA methyltransferase complex GCD14 subunit//O-methyltransferase//Fibrillarin//ubiE/COQ5 methyltransferase family//Putative S-adenosyl-L-methionine-dependent methyltransferase//Methyltransferase small domain//FtsJ-like methyltransferase//Putative methyltransferase//16S rRNA methyltransferase RsmF//Protein-L-isoaspartate(D-aspartate) O-methyltransferase (PCMT)//Methyltransferase domain//SAM depen…	S-adenosylmethionine metabolic process//RNA modification//tRNA methylation//methylation//rRNA processing//tRNA processing//metabolic process//cellular protein modification process//nodulation//tRNA modification//oligosaccharide biosynthetic process//protein methylation	O-methyltransferase activity//tRNA (guanine-N7-)-methyltransferase activity//S-adenosylmethionine-dependent methyltransferase activity//RNA binding//methyltransferase activity//tRNA (adenine-N1-)-methyltransferase activity//protein-L-isoaspartate (D-aspartate) O-methyltransferase activity	tRNA (m1A) methyltransferase complex	--
25798613	1893.06	1574.28	1676.4	628.449	859.639	861.132	1540.83	1281.21	1183.23	749.581	578.405	668.682	1812.74	1712.88	2086.68	766.548	847.718	1065.14	742.45	845.808	677.843	514.496	1238.64	960.339	TRIVIDRAFT_85635	NW_014013748.1	702543	703460	-	792	protein_coding	hypothetical protein	hypothetical protein TRIVIDRAFT_85635 [Trichoderma virens Gv29-8]	--	--	--	--	--	--	--	--
25791057	2169.85	2220.31	2549.95	1934.91	2273.7	2055.77	1179.79	1186.59	1301.03	753.872	890.755	844.647	985.749	815.754	944.867	585.2	653.161	1000.96	500.354	326.309	682.292	116.169	162.24	162.582	TRIVIDRAFT_216123	NW_014013743.1	2898162	2898884	-	723	protein_coding	hypothetical protein	hypothetical protein TRIVIDRAFT_216123 [Trichoderma virens Gv29-8]	--	--	--	--	--	--	--	--
25790892	1324.62	1291.12	1169.1	552.55	724.835	687	1098.04	1214.02	1363.56	334.923	386.058	627.573	1508.91	1720.54	1900.36	417.209	465.502	668.368	619.835	697.129	652.992	1418.76	1705.79	3746.51	TRIVIDRAFT_215162	NW_014013747.1	56635	58237	-	1522	protein_coding	hypothetical protein	hypothetical protein TRIVIDRAFT_215162 [Trichoderma virens Gv29-8]	Metarhizium acridum CQMa 102 putative Glc8 protein partial mRNA	protein phosphatase inhibitor 2	Protein phosphatase inhibitor 2 OS=Dictyostelium discoideum GN=dpiA PE=1 SV=1	Gammaherpesvirus capsid protein//Anaphase-promoting complex subunit 15//Centromere protein B dimerisation domain//Protein phosphatase inhibitor 2 (IPP-2)//SOCE-associated regulatory factor of calcium homoeostasis	regulation of mitotic cell cycle spindle assembly checkpoint//regulation of signal transduction//regulation of transcription, DNA-templated//regulation of store-operated calcium entry//regulation of phosphoprotein phosphatase activity	protein phosphatase inhibitor activity//DNA binding//chromatin binding	integral component of endoplasmic reticulum membrane//nucleus//anaphase-promoting complex//chromosome, centromeric region//chromatin//viral capsid	--
25798460	3885.2	3567.81	1995.4	1962.73	437.159	1281.42	609.317	706.562	721.821	525.662	646.254	642.748	485.551	513.519	538.592	709.404	655.121	593.089	658.895	700.351	715.729	1137.78	926.919	931.185	TRIVIDRAFT_83608	NW_014013656.1	43247	44614	-	1101	protein_coding	hypothetical protein	hypothetical protein UVI_001840 [Ustilaginoidea virens]	Trichoderma reesei QM6a hypothetical protein (TRIREDRAFT_80484), mRNA	small subunit ribosomal protein S3Ae	40S ribosomal protein S1 OS=Phaeosphaeria nodorum (strain SN15 / ATCC MYA-4574 / FGSC 10173) GN=RPS1 PE=3 SV=1	Ribosomal protein L22p/L17e//Translation initiation factor SUI1//Ribosomal S3Ae family	translation//translational initiation//regulation of translational initiation//ribosome biogenesis	translation initiation factor activity//structural constituent of ribosome	intracellular//ribosome	40S ribosomal protein S3A
25796052	50.8033	40.6381	44.4589	46.0664	70.7728	57.6872	88.1196	88.8246	111.644	64.244	78.4565	112.357	63.0269	45.8899	62.2866	136.561	127.209	179.565	2126	3063.56	1645.4	7086.64	5151.23	4624.33	TRIVIDRAFT_60255	NW_014013743.1	2718530	2719044	+	390	protein_coding	hypothetical protein	hypothetical protein TRIVIDRAFT_60255 [Trichoderma virens Gv29-8]	--	--	--	--	--	--	--	--
25798108	2202.45	1942.02	1664.81	486.695	560.116	707.101	2101.27	1995.97	2254.33	349.265	453.849	892.044	2092.78	2038.01	2080.74	624.391	756.097	598.5	203.701	218.898	245.471	191.344	256.771	196.095	TRIVIDRAFT_79679	NW_014013747.1	730593	731786	-	1129	protein_coding	hypothetical protein	hypothetical protein TRIVIDRAFT_79679 [Trichoderma virens Gv29-8]	--	--	Cinnamyl alcohol dehydrogenase 8 OS=Arabidopsis thaliana GN=CAD8 PE=1 SV=1	Alcohol dehydrogenase GroES-like domain//D-isomer specific 2-hydroxyacid dehydrogenase, NAD binding domain//Zinc-binding dehydrogenase	oxidation-reduction process	NAD binding	--	--
25790908	1935.07	1822.49	1943.84	1863.73	1484.54	1949.56	1308.38	1370.95	1413.1	843.179	1132.94	1016.26	941.76	757.659	748.262	549.118	561.672	680.684	530.225	535.419	600.534	324.524	281.679	211.626	TRIVIDRAFT_215265	NW_014013747.1	1491040	1492914	-	1515	protein_coding	hypothetical protein	mitochondrial phosphate carrier protein 2 [Trichoderma harzianum]	Trichoderma reesei QM6a predicted protein (TRIREDRAFT_78970), partial mRNA	solute carrier family 25 (mitochondrial phosphate transporter), member 3	Mitochondrial phosphate carrier protein 3, mitochondrial OS=Arabidopsis thaliana GN=MPT3 PE=2 SV=1	Di-haem cytochrome c peroxidase	oxidation-reduction process	oxidoreductase activity	--	Mitochondrial phosphate carrier protein
25798638	2026.22	1697.99	1071.1	1840.81	932.525	1953.37	1004.66	1307.42	928.23	1051.83	1273.8	1037.69	1225.97	731.593	721.365	992.212	1004.17	1060.9	629.614	672.166	639.264	405.994	312.862	274.778	TRIVIDRAFT_85979	NW_014013748.1	2182134	2183952	+	1454	protein_coding	hypothetical protein	hypothetical protein TRIVIDRAFT_85979 [Trichoderma virens Gv29-8]	Trichoderma reesei QM6a hypothetical protein (TRIREDRAFT_123902), partial mRNA	elongation factor 1-gamma	Elongation factor 1-gamma 2 OS=Saccharomyces cerevisiae (strain ATCC 204508 / S288c) GN=TEF4 PE=1 SV=1	Glutathione S-transferase, N-terminal domain//Elongation factor 1 gamma, conserved domain//Glutathione S-transferase, N-terminal domain//Glutathione S-transferase, N-terminal domain	regulation of translational elongation//translational elongation	protein binding//translation elongation factor activity	ribosome	Glutathione S-transferase
25793562	41.207	55.2803	51.2574	40.0994	227.995	54.5298	1593.1	1974.29	1526.18	1573.96	2306.86	1836.01	2563.33	2460.96	2862.8	1111.04	1289.48	76.3892	714.411	1256.3	406.369	294.618	373.109	56.8357	TRIVIDRAFT_36685	NW_014013744.1	933637	933903	+	183	protein_coding	hypothetical protein	hypothetical protein TRIVIDRAFT_36685 [Trichoderma virens Gv29-8]	--	--	--	--	--	--	--	--
25797871	10.4588	21.0301	15.655	8.26619	25.4747	12.148	111.548	199.603	90.3702	837.867	807.986	299.198	2027.19	2134.08	1585.79	1700.77	1332.65	2548.52	3690.86	3889.93	2488.43	258.244	249.96	315.301	TRIVIDRAFT_76958	NW_014013666.1	602559	604548	-	1852	protein_coding	hypothetical protein	glucose transporter [Metarhizium guizhouense ARSEF 977]	Trichoderma harzianum mRNA for glucose transporter (gtt1 gene)	--	High-affinity glucose transporter OS=Kluyveromyces lactis (strain ATCC 8585 / CBS 2359 / DSM 70799 / NBRC 1267 / NRRL Y-1140 / WM37) GN=HGT1 PE=3 SV=1	Major Facilitator Superfamily//Sugar (and other) transporter	transmembrane transport	transmembrane transporter activity	integral component of membrane	--
25797985	1444.11	1184.99	1162.53	873.424	1165.04	1078.91	1279.49	1154.87	1161.25	1177.44	1235.64	989.284	1215.69	999.171	1181.3	1075.99	1182.22	1434.63	937.086	715.532	988.496	271.126	275.965	293.637	TRIVIDRAFT_78202	NW_014013673.1	317685	318536	-	673	protein_coding	hypothetical protein	hypothetical protein TRIVIDRAFT_78202 [Trichoderma virens Gv29-8]	Trichoderma reesei QM6a predicted protein (TRIREDRAFT_82451), partial mRNA	1,2-dihydroxy-3-keto-5-methylthiopentene dioxygenase	1,2-dihydroxy-3-keto-5-methylthiopentene dioxygenase OS=Ajellomyces capsulatus (strain G186AR / H82 / ATCC MYA-2454 / RMSCC 2432) GN=ADI1 PE=3 SV=1	AraC-like ligand binding domain//ARD/ARD' family	oxidation-reduction process//regulation of transcription, DNA-templated	acireductone dioxygenase [iron(II)-requiring] activity	--	Uncharacterized conserved protein, contains double-stranded beta-helix domain
25790979	441.096	541	888.964	879.796	1321.39	775.802	828.349	765.374	1504.96	474.568	765.257	1318.56	816.619	1314.59	1925.65	356.154	548.109	845.086	1015.61	1067.31	1050.8	2336.23	1789.36	840.5	TRIVIDRAFT_215672	NW_014013745.1	1786023	1786736	-	714	protein_coding	hypothetical protein	hypothetical protein TRIVIDRAFT_215672, partial [Trichoderma virens Gv29-8]	--	--	--	--	--	--	--	--
25791018	694.631	854.74	776.222	1193.04	1148.55	951.797	940.585	952.452	1250.19	722.35	843.71	910.706	873.379	930.687	1129.54	635.118	697.885	719.671	759.702	869.518	941.273	1823.21	2107.94	1681.77	TRIVIDRAFT_215886	NW_014013744.1	1746336	1747990	+	1655	protein_coding	hypothetical protein	hypothetical protein TRIVIDRAFT_215886 [Trichoderma virens Gv29-8]	Trichoderma reesei QM6a predicted protein (TRIREDRAFT_123776), mRNA	--	--	Prokaryotic cytochrome b561	obsolete electron transport	electron carrier activity	integral component of membrane	--
25799027	3436.29	3262.17	1845.56	1714.85	379.504	1148.76	616.353	621.307	686.461	565.673	666.477	653.037	503.46	456.924	571.772	754.336	749.126	648.392	682.451	828.429	736.571	1167.36	984.472	497.464	TRIVIDRAFT_92097	NW_014013747.1	1832550	1833974	+	908	protein_coding	hypothetical protein	hypothetical protein TRIVIDRAFT_92097 [Trichoderma virens Gv29-8]	Zea mays clone 677126 60S ribosomal protein L9 mRNA, complete cds	large subunit ribosomal protein L9e	60S ribosomal protein L9-B OS=Saccharomyces cerevisiae (strain ATCC 204508 / S288c) GN=RPL9B PE=1 SV=1	Ribosomal protein L6	ribosome biogenesis//translation	rRNA binding//structural constituent of ribosome	ribosome	60S ribosomal protein L9
25799071	1454.41	1121.62	1212.55	972.06	1059.32	1014.78	560.656	586.94	610.989	469.271	642.413	508.867	641.113	684.407	756.186	927.872	819.783	1371.09	2227.57	1430.87	1978.32	1387.95	1388.54	341.329	TRIVIDRAFT_93024	NW_014013747.1	2257235	2257818	+	489	protein_coding	hypothetical protein	hypothetical protein TRIVIDRAFT_93024 [Trichoderma virens Gv29-8]	Trichoderma reesei QM6a predicted protein (TRIREDRAFT_80922), mRNA	copper chaperone	Metal homeostasis factor ATX1 OS=Saccharomyces cerevisiae (strain ATCC 204508 / S288c) GN=ATX1 PE=1 SV=1	Heavy-metal-associated domain	metal ion transport	metal ion binding	--	Copper chaperone
25786771	550.436	445.199	592.542	1026.1	512.344	838.938	707.25	820.835	663.248	718.68	795.931	654.242	851.947	690.391	704.822	780.454	651.03	581.633	1666.7	2016.77	1355.82	2631.09	1901.25	1938.89	pdi1	NW_014013747.1	1396035	1398981	+	2470	protein_coding	disulfide isomerase PDI1 protein	disulfide isomerase 1 protein [Trichoderma atroviride IMI 206040]	Trichoderma reesei QM6a protein disulfide isomerase (TRIREDRAFT_122415), mRNA	protein disulfide-isomerase A1	Protein disulfide-isomerase OS=Humicola insolens PE=1 SV=1	Calsequestrin//AhpC/TSA family//Thioredoxin//DSBA-like thioredoxin domain//Redoxin	obsolete electron transport//cell redox homeostasis//oxidation-reduction process	calcium ion binding//protein disulfide oxidoreductase activity//oxidoreductase activity//antioxidant activity	--	Protein disulfide isomerase (prolyl 4-hydroxylase beta subunit)
25786785	1666.7	1534.16	1352.92	1425.81	1106.71	1420.79	1115.85	1176.12	1141.99	1077.82	1226.72	957.595	1052.25	906.688	1047.13	871.827	941.463	901.004	669.504	736.149	677.152	352.047	324.57	224.425	TRIVIDRAFT_111161	NW_014013744.1	68437	70570	+	1856	protein_coding	hypothetical protein	dihydrolipoyl dehydrogenase [Trichoderma harzianum]	Trichoderma reesei QM6a dihydrolipoyl dehydrogenase-like protein (TRIREDRAFT_77373), partial mRNA	dihydrolipoamide dehydrogenase	Dihydrolipoyl dehydrogenase, mitochondrial OS=Schizosaccharomyces pombe (strain 972 / ATCC 24843) GN=dld1 PE=2 SV=2	Glucose inhibited division protein A//Pyridine nucleotide-disulphide oxidoreductase//Pyridine nucleotide-disulphide oxidoreductase//3-hydroxyacyl-CoA dehydrogenase, NAD binding domain//Ribulose bisphosphate carboxylase large chain, catalytic domain//UDP-glucose/GDP-mannose dehydrogenase family, NAD binding domain//FAD dependent oxidoreductase//D-isomer specific 2-hydroxyacid dehydrogenase, NAD bi…	cell redox homeostasis//siroheme biosynthetic process//tryptophan metabolic process//oxidation-reduction process//lysine catabolic process//benzoate metabolic process//fatty acid biosynthetic process//leucine catabolic process//fatty acid metabolic process//isoleucine catabolic process//carotenoid biosynthetic process//tRNA processing//porphyrin-containing compound biosynthetic process//valine ca…	precorrin-2 dehydrogenase activity//oxidoreductase activity//oxidoreductase activity, acting on the CH-OH group of donors, NAD or NADP as acceptor//magnesium ion binding//oxidoreductase activity, acting on paired donors, with incorporation or reduction of molecular oxygen//flavin adenine dinucleotide binding//FAD binding//3-hydroxyacyl-CoA dehydrogenase activity//NAD binding	--	Dihydrolipoamide dehydrogenase
25798241	1287.68	1287.68	1063.85	610.269	760.772	746.4	1019.83	1030.63	1123.01	587.513	645.406	773.94	942.341	1206.4	1214.71	559.645	689.314	722.024	970.459	1021.1	887.439	1112.45	1153.38	2111.83	TRIVIDRAFT_81239	NW_014013665.1	901326	902520	+	1133	protein_coding	hypothetical protein	hypothetical protein TRIVIDRAFT_81239 [Trichoderma virens Gv29-8]	--	--	--	Membrane-associating domain	--	--	membrane	--
25792332	1969.98	1758.22	1559.33	1129.17	979.133	1131.64	957.58	971.588	1050.24	724.795	880.41	723.854	825.515	696.392	789.778	846.741	994.711	773.753	942.281	1064.95	955.027	629.236	663.842	499.102	TRIVIDRAFT_230681	NW_014013743.1	2248577	2250310	-	1556	protein_coding	hypothetical protein	hypothetical protein TRIVIDRAFT_230681 [Trichoderma virens Gv29-8]	Trichoderma reesei QM6a E1 component beta subunit of acetyl-transferring pyruvate dehydrogenase (TRIREDRAFT_76744), partial mRNA	pyruvate dehydrogenase E1 component beta subunit	Pyruvate dehydrogenase E1 component subunit beta, mitochondrial OS=Schizosaccharomyces pombe (strain 972 / ATCC 24843) GN=pdb1 PE=4 SV=1	Transketolase, C-terminal domain	metabolic process	catalytic activity	--	Pyruvate dehydrogenase E1, beta subunit
25798408	417.914	489.861	506.088	761.965	815.365	664.976	615.181	713.15	951.686	370.967	456.655	781.762	882.165	1331.62	1594.83	636.411	706.028	879.603	760.119	1007.36	653.491	1750.33	2641.71	2959.78	TRIVIDRAFT_83004	NW_014013664.1	41557	43025	-	1469	protein_coding	RGS-protein	RGS-protein [Trichoderma virens Gv29-8]	Trichoderma reesei QM6a PAK-box protein (TRIREDRAFT_72259), partial mRNA	--	--	--	--	--	--	--
25799072	1460.05	1327.37	1254.09	1032.78	952.421	1082.84	1152.88	1016.4	1114.11	1160.52	1104.52	920.377	968.706	851.589	1006.09	983.874	1035.01	1074.57	927.836	779.874	865.173	505.51	482.22	259.08	TRIVIDRAFT_93105	NW_014013656.1	62039	62683	-	534	protein_coding	hypothetical protein	hypothetical protein TRIVIDRAFT_93105 [Trichoderma virens Gv29-8]>gi|818162004|gb|KKP01992.1| NADH dehydrogenase (ubiquinone) Fe-S protein 5 [Trichoderma harzianum]	Trichoderma reesei QM6a predicted protein (TRIREDRAFT_5048), partial mRNA	NADH dehydrogenase (ubiquinone) Fe-S protein 5	--	Cytochrome oxidase c subunit VIb	proton transport//mitochondrial electron transport, cytochrome c to oxygen	cytochrome-c oxidase activity	mitochondrion//respiratory chain complex IV	--
novel.1896	1113.73	925.036	1163.09	1096.71	1358.48	1085.55	1330.33	1567.64	1300.44	1122.28	1318.58	1209.62	1266.78	1239.39	1334.49	783.317	732.352	653.181	578.527	425.039	758.643	305.068	319.137	314.561	-	NW_014013659.1	1529767	1530833	+	1067	-	-	hypothetical protein TRIVIDRAFT_119946, partial [Trichoderma virens Gv29-8]	Trichoderma reesei QM6a predicted protein (TRIREDRAFT_120821), mRNA	--	--	--	--	--	--	--
25790523	1545.29	1396.12	1453.4	1143.6	1252.52	1436.77	1440.64	1300.32	1400.31	902.553	981.212	1064.16	1042.2	762.659	895.896	624.152	654.1	798.092	738.81	774.622	817.741	218.699	266.16	155.333	TRIVIDRAFT_209633	NW_014013670.1	295834	296483	+	592	protein_coding	hypothetical protein	hypothetical protein TRIVIDRAFT_209633 [Trichoderma virens Gv29-8]	--	--	--	--	--	--	--	--
25786795	1184.86	1004.31	1230.7	1251.55	1198.95	1410.29	1307.48	1474.01	1131.6	933.945	1105.86	1080.36	1150.91	840.756	938.072	949.868	869.931	862.818	630.802	575.224	874.344	285.945	278.313	365.651	TRIVIDRAFT_111339	NW_014013659.1	1352118	1354431	-	1797	protein_coding	hypothetical protein	hypothetical protein FPSE_06397 [Fusarium pseudograminearum CS3096]>gi|57639614|gb|AAW55660.1| alpha-tubulin [Fusarium graminearum]>gi|408394170|gb|EKJ73404.1| hypothetical protein FPSE_06397 [Fusarium pseudograminearum CS3096]	Trichoderma reesei QM6a tubulin alpha chain 2 (TRIREDRAFT_120789), mRNA	tubulin alpha	Tubulin alpha chain OS=Gibberella zeae (strain PH-1 / ATCC MYA-4620 / FGSC 9075 / NRRL 31084) GN=TUB1 PE=3 SV=2	Tubulin/FtsZ family, GTPase domain	--	GTPase activity	--	Alpha tubulin
25797736	747.347	672.684	811.354	1184.08	1010.74	849.679	459.869	452.423	619.449	545.377	633.174	708.665	477.898	761.702	930.292	774.395	848.324	597.457	1008.49	1232.1	948.904	1808.09	2139.19	2648.79	TRIVIDRAFT_74909	NW_014013658.1	677406	678903	+	1360	protein_coding	hypothetical protein	predicted protein [Trichoderma reesei QM6a]>gi|340517712|gb|EGR47955.1| predicted protein [Trichoderma reesei QM6a]>gi|572279010|gb|ETS02161.1| mitochondrial FOW-1 like protein [Trichoderma reesei RUT C-30]	Trichoderma reesei QM6a predicted protein (TRIREDRAFT_78765), mRNA	--	Citrate/oxoglutarate carrier protein OS=Saccharomyces cerevisiae (strain ATCC 204508 / S288c) GN=YHM2 PE=1 SV=1	--	transport	--	integral component of membrane	Mitochondrial tricarboxylate/dicarboxylate carrier proteins
25798712	417.534	347.434	797.685	967.058	873.752	1242.92	1005.42	993.112	938.11	1015.3	1127.25	864.976	924.423	843.526	748.774	1046.77	913.188	864.18	1330.72	1386.39	1112.92	1018.54	1009.9	879.409	TRIVIDRAFT_87251	NW_014013657.1	713850	715829	+	1913	protein_coding	hypothetical protein	hypothetical protein TRIVIDRAFT_87251 [Trichoderma virens Gv29-8]	Trichoderma reesei QM6a serine carboxypeptidase (TRIREDRAFT_120998), mRNA	cathepsin A (carboxypeptidase C)	Carboxypeptidase Y homolog A OS=Nectria haematococca (strain 77-13-4 / ATCC MYA-4622 / FGSC 9596 / MPVI) GN=CPYA PE=3 SV=1	Carboxypeptidase Y pro-peptide//Serine carboxypeptidase	proteolysis	serine-type carboxypeptidase activity	vacuole	Serine carboxypeptidases (lysosomal cathepsin A)
25786740	1071.58	1209.07	1113.09	1062.74	1135.02	900.575	964.649	1129.7	1053.59	523.49	611.215	705.58	1245.97	1798.35	1505.47	690.953	736.556	713.699	448.528	425.073	593.161	826.238	1073.1	1109.21	TRIVIDRAFT_110700	NW_014013745.1	997220	999009	+	1731	protein_coding	hypothetical protein	hypothetical protein TRIVIDRAFT_110700 [Trichoderma virens Gv29-8]	Trichoderma reesei QM6a predicted protein (TRIREDRAFT_1925), partial mRNA	--	Ceramide very long chain fatty acid hydroxylase SCS7 OS=Saccharomyces cerevisiae (strain ATCC 204508 / S288c) GN=SCS7 PE=1 SV=1	Anthranilate synthase component I, N terminal region//Fatty acid hydroxylase superfamily	oxidation-reduction process//biosynthetic process//fatty acid biosynthetic process	iron ion binding//oxo-acid-lyase activity//oxidoreductase activity	--	Sphingolipid fatty acid hydroxylase
25798810	3584.82	2987.41	1930.36	1498.47	422.311	1031.02	614.54	576.241	683.574	531.652	591.166	562.448	472.103	430.05	564.135	609.908	584.731	511.196	636.1	736.872	784.624	826.763	700.228	693.671	TRIVIDRAFT_88756	NW_014013661.1	1077141	1078293	-	838	protein_coding	hypothetical protein	hypothetical protein TRIVIDRAFT_88756 [Trichoderma virens Gv29-8]	Trichoderma reesei QM6a hypothetical protein (TRIREDRAFT_33692), partial mRNA	large subunit ribosomal protein L28e	Probable 60S ribosomal protein L28e OS=Schizosaccharomyces pombe (strain 972 / ATCC 24843) GN=rpl44 PE=1 SV=1	--	--	--	--	60S ribosomal protein L28
25798060	1690.5	1501.28	1540.14	1122.69	951.904	1218.24	1112.72	1183.05	1051.96	923.848	1070.86	908.777	941.424	701.036	837.883	866.504	932.014	946.008	690.382	643.045	722.937	390.345	352.978	260.776	TRIVIDRAFT_79190	NW_014013745.1	2688712	2689714	+	949	protein_coding	hypothetical protein	hypothetical protein TRIVIDRAFT_79190 [Trichoderma virens Gv29-8]	Trichoderma reesei QM6a predicted protein (TRIREDRAFT_22816), mRNA	NADH dehydrogenase (ubiquinone) Fe-S protein 3	NADH-ubiquinone oxidoreductase 30.4 kDa subunit, mitochondrial OS=Neurospora crassa (strain ATCC 24698 / 74-OR23-1A / CBS 708.71 / DSM 1257 / FGSC 987) GN=nuo-31 PE=2 SV=2	Respiratory-chain NADH dehydrogenase, 30 Kd subunit	proton transport//oxidation-reduction process//ubiquinone biosynthetic process//mitochondrial electron transport, NADH to ubiquinone//sodium ion transport	NADH dehydrogenase (ubiquinone) activity	--	NADH-ubiquinone oxidoreductase, NDUFS3/30 kDa subunit
25791054	1763.55	1766.42	1542.22	1232.74	823.887	909.823	1238.73	1307.86	1562.19	567.13	1048.11	1315.75	761.472	882.046	897.073	342.868	561.984	906.619	683.27	884.394	841.606	172.424	255.423	288.554	TRIVIDRAFT_216106	NW_014013743.1	2283555	2284240	-	686	protein_coding	hypothetical protein	hypothetical protein TRIVIDRAFT_216106 [Trichoderma virens Gv29-8]	--	--	--	--	--	--	--	--
25789079	1290.28	1137.64	1053.7	1045.68	1045.98	1083.2	1120.49	1007.68	1120.82	968.96	1032.89	871.405	1119.29	918.545	1295.09	933.163	980.363	950.813	775.145	717.902	820.153	457.818	472.496	301.514	TRIVIDRAFT_181339	NW_014013668.1	260238	260878	-	570	protein_coding	hypothetical protein	hypothetical protein THAR02_03115 [Trichoderma harzianum]	Trichoderma reesei QM6a hypothetical protein (TRIREDRAFT_121453), partial mRNA	--	--	Cytochrome c oxidase subunit VIIc	proton transport//mitochondrial electron transport, cytochrome c to oxygen	cytochrome-c oxidase activity	respiratory chain complex IV	--
25798753	1263.75	1053.6	926.752	1161.88	767.864	1436.2	639.316	809.019	537.097	750.989	979.755	636.163	969.593	809.601	832.602	1348.93	1506.25	1210.89	1126.2	894.811	1494.73	350.151	287.747	269.73	TRIVIDRAFT_87758	NW_014013659.1	1514204	1516161	-	1876	protein_coding	hypothetical protein	hypothetical protein TRIVIDRAFT_87758 [Trichoderma virens Gv29-8]	Trichoderma reesei QM6a predicted protein (TRIREDRAFT_46238), mRNA	S-adenosylmethionine synthetase	S-adenosylmethionine synthase OS=Neurospora crassa (strain ATCC 24698 / 74-OR23-1A / CBS 708.71 / DSM 1257 / FGSC 987) GN=eth-1 PE=2 SV=1	S-adenosylmethionine synthetase, N-terminal domain//S-adenosylmethionine synthetase, central domain//S-adenosylmethionine synthetase, C-terminal domain	S-adenosylmethionine biosynthetic process//methionine metabolic process	methionine adenosyltransferase activity	--	S-adenosylmethionine synthetase
25790526	1360.06	1109.18	773.365	1465.38	772.995	1378.31	830.866	1077.18	774.319	681.644	780.555	771.199	910.181	806.177	738.03	946.192	892.94	1019.94	983.119	1035.82	930.31	668.252	601.162	735.142	TRIVIDRAFT_209722	NW_014013669.1	493526	496945	+	3087	protein_coding	hypothetical protein	elongation factor 2 [Ustilaginoidea virens]	Trichoderma reesei QM6a elongation factor 2 (TRIREDRAFT_120235), mRNA	elongation factor 2	Elongation factor 2 OS=Neurospora crassa (strain ATCC 24698 / 74-OR23-1A / CBS 708.71 / DSM 1257 / FGSC 987) GN=cot-3 PE=3 SV=3	50S ribosome-binding GTPase//Elongation factor G, domain IV//Elongation factor Tu domain 2//RanGAP1 C-terminal domain//FAST kinase-like protein, subdomain 1//Protein-arginine deiminase (PAD) middle domain//Domain of Unknown Function (DUF959)//Ethanolamine utilisation - propanediol utilisation	signal transduction//nitrogen compound metabolic process//cellular biogenic amine metabolic process//protein citrullination	GTP binding//ATP binding//protein kinase activity//protein-arginine deiminase activity//GTPase activator activity//calcium ion binding	cytoplasm//extracellular matrix	Elongation factor 2
25786845	1028.01	1003.1	959.815	945.504	790.698	1268.71	936.127	989.508	959.784	784.716	1074.54	983.986	879.347	814.018	796.928	905.524	860.113	1157.47	1144.37	1175.7	1104.72	479.042	432.766	221.633	TRIVIDRAFT_111890	NW_014013665.1	96056	98201	+	949	protein_coding	hypothetical protein	hypothetical protein TRIVIDRAFT_111890 [Trichoderma virens Gv29-8]	Trichoderma reesei QM6a cytoplasmic cyclophilin (TRIREDRAFT_121977), mRNA	peptidylprolyl isomerase	Peptidyl-prolyl cis-trans isomerase, mitochondrial OS=Neurospora crassa (strain ATCC 24698 / 74-OR23-1A / CBS 708.71 / DSM 1257 / FGSC 987) GN=csr-1 PE=1 SV=1	Cyclophilin type peptidyl-prolyl cis-trans isomerase/CLD	protein peptidyl-prolyl isomerization//protein folding	peptidyl-prolyl cis-trans isomerase activity	--	Cyclophilin type peptidyl-prolyl cis-trans isomerase
25797630	3741.17	2809.29	1797.33	1618.63	396.788	977.311	599.86	515.198	717.615	509.729	629.032	630.092	396.276	473.843	546.365	679.656	633.13	559.328	522.187	656.434	517.517	667.532	593.399	254.229	TRIVIDRAFT_73437	NW_014013747.1	286643	287566	-	639	protein_coding	hypothetical protein	hypothetical protein TRIVIDRAFT_73437 [Trichoderma virens Gv29-8]>gi|818161287|gb|KKP01391.1| hypothetical protein THAR02_06506 [Trichoderma harzianum]	Trichoderma reesei QM6a ribosomal protein L38 (TRIREDRAFT_121372), mRNA	large subunit ribosomal protein L38e	60S ribosomal protein L38 OS=Neurospora crassa (strain ATCC 24698 / 74-OR23-1A / CBS 708.71 / DSM 1257 / FGSC 987) GN=rpl-38 PE=3 SV=1	Ribosomal L38e protein family	ribosome biogenesis//translation	structural constituent of ribosome	ribosome//intracellular	60S ribosomal protein L38
25787385	1372.94	1431.19	1576.87	939.852	1051.86	1110.22	1273.15	1147.23	1447.18	589.955	654.721	893.153	1001.42	957.606	1305.31	489.681	540.321	671.003	454.246	454.903	558.215	425.259	528.768	543.319	TRIVIDRAFT_127203	NW_014013746.1	194005	195346	-	1251	protein_coding	hypothetical protein	hypothetical protein TRIVIDRAFT_127203, partial [Trichoderma virens Gv29-8]	Trichoderma reesei QM6a predicted protein (TRIREDRAFT_79419), mRNA	ubiquilin	Deubiquitination-protection protein dph1 OS=Schizosaccharomyces pombe (strain 972 / ATCC 24843) GN=dph1 PE=3 SV=1	Ubiquitin family	--	protein binding	--	Ubiquitin-like protein
25797931	1390.99	1169.9	1266.12	1017.18	941.751	1072.91	1086.02	1104.21	988.202	960.195	1038.38	908.479	934.18	737.433	871.364	813.076	852.581	882.263	756.039	699.94	817.038	360.157	379.994	227.997	TRIVIDRAFT_77544	NW_014013669.1	10340	11295	-	832	protein_coding	hypothetical protein	hypothetical protein TRIVIDRAFT_77544 [Trichoderma virens Gv29-8]	--	NADH dehydrogenase (ubiquinone) 1 alpha subcomplex subunit 5	NADH-ubiquinone oxidoreductase 29.9 kDa subunit, mitochondrial OS=Neurospora crassa (strain ATCC 24698 / 74-OR23-1A / CBS 708.71 / DSM 1257 / FGSC 987) GN=nuo-32 PE=1 SV=1	ETC complex I subunit conserved region	respiratory electron transport chain	oxidoreductase activity, acting on NAD(P)H	mitochondrial inner membrane	--
25797842	295.598	235.346	233.601	519.181	628.325	518.506	1389.15	1626.97	1360.99	932.406	1155.1	1287.72	1180.73	985.269	1185.24	851.017	885.019	542.245	475.841	603.363	795.702	1335.09	1112.38	1120.99	TRIVIDRAFT_76576	NW_014013662.1	1111704	1114605	-	2405	protein_coding	hypothetical protein	hypothetical protein TRIVIDRAFT_76576 [Trichoderma virens Gv29-8]	Trichoderma reesei QM6a predicted protein (TRIREDRAFT_45445), mRNA	--	Polyphenol oxidase 1 OS=Agaricus bisporus GN=PPO1 PE=2 SV=1	Common central domain of tyrosinase	metabolic process	oxidoreductase activity	--	--
25794477	3054.65	2015.67	2714.22	2169.88	1660.07	2332.59	2.21921	5.34469	0.626218	1.9047	2.13998	0.813873	3.41988	2.33765	2.19753	30.3239	22.603	2024.22	1715.61	86.0683	1644.66	845.432	897.033	3.63713	TRIVIDRAFT_45942	NW_014013744.1	2774505	2775548	-	1044	protein_coding	hypothetical protein	hypothetical protein TRIVIDRAFT_45942 [Trichoderma virens Gv29-8]	--	--	Carboxylesterase NlhH OS=Mycobacterium tuberculosis (strain ATCC 25618 / H37Rv) GN=nlhH PE=1 SV=1	Prolyl oligopeptidase family//alpha/beta hydrolase fold//Phospholipase/Carboxylesterase	proteolysis//metabolic process	serine-type peptidase activity//hydrolase activity	--	Arylacetamide deacetylase
25786820	1067.27	935.92	1088.02	892.99	837.359	1084.87	1239.14	1227.12	1186.41	897.778	1075.77	1122.05	1104.95	786.841	935.974	744.43	701.415	819.501	679.949	746.125	638.802	476.564	469.312	312.081	TRIVIDRAFT_111588	NW_014013662.1	411461	412517	+	775	protein_coding	hypothetical protein	hypothetical protein TRIVIDRAFT_111588 [Trichoderma virens Gv29-8]	Trichoderma reesei QM6a predicted protein (TRIREDRAFT_2537), partial mRNA	Rho GDP-dissociation inhibitor	Rho GDP-dissociation inhibitor OS=Schizosaccharomyces pombe (strain 972 / ATCC 24843) GN=SPAC6F12.06 PE=1 SV=1	RHO protein GDP dissociation inhibitor	--	Rho GDP-dissociation inhibitor activity	cytoplasm	Rho GDP-dissociation inhibitor
25786817	975.107	883.611	1076.26	886.278	868.197	996.531	1053.98	1087.73	1026.89	874.783	919.437	896.435	934.941	811.871	847.898	641.947	632.635	696.21	749.382	801.391	727.125	851.81	915.321	900.317	TRIVIDRAFT_111539	NW_014013664.1	59653	60938	-	997	protein_coding	secretion-related small GTPase	secretion-related small GTPase [Trichoderma virens Gv29-8]>gi|818165940|gb|KKP05434.1| Ras-like protein Rab-11A [Trichoderma harzianum]	Trichoderma reesei QM6a Ras-GTPase (TRIREDRAFT_5209), partial mRNA	Ras-related protein Rab-11A	Ras-related protein Rab-11B OS=Diplobatis ommata PE=2 SV=1	50S ribosome-binding GTPase//Ferrous iron transport protein B//Protein of unknown function, DUF258//Ras of Complex, Roc, domain of DAPkinase//Ras family//ABC transporter//ADP-ribosylation factor family//Gtr1/RagA G protein conserved region	small GTPase mediated signal transduction//ferrous iron transport	GTPase activity//GTP binding//ATP binding//ferrous iron transmembrane transporter activity//ATPase activity	integral component of membrane	GTPase Rab11/YPT3, small G protein superfamily
25786749	519.99	561.684	716.22	406.513	1231.88	674.926	1014.99	971.476	978.982	1052.1	1166.79	768.283	1294.12	1181.59	1375.9	943.395	1041.62	1226.71	1180.32	1636.88	760.115	68.7241	105.609	53.0776	TRIVIDRAFT_110789	NW_014013746.1	529447	530076	-	507	protein_coding	hypothetical protein	hypothetical protein TRIVIDRAFT_110789 [Trichoderma virens Gv29-8]	--	--	--	--	--	--	--	--
25798788	1082.5	868.541	904.072	853.167	736.888	863.336	773.683	883.613	692.255	972.721	1039.83	773.058	1101.78	1025.18	1070.83	1095.69	1169.92	1283.8	753.757	783.317	684.774	541.108	535.519	420.189	TRIVIDRAFT_88418	NW_014013660.1	828283	829548	+	1196	protein_coding	hypothetical protein	hypothetical protein MYCTH_2295190 [Myceliophthora thermophila ATCC 42464]>gi|347006131|gb|AEO53619.1| hypothetical protein MYCTH_2295190 [Myceliophthora thermophila ATCC 42464]	Trichoderma reesei QM6a succinate dehydrogenase (TRIREDRAFT_123198), mRNA	succinate dehydrogenase (ubiquinone) iron-sulfur subunit	Succinate dehydrogenase [ubiquinone] iron-sulfur subunit, mitochondrial OS=Zymoseptoria tritici GN=SDH2 PE=3 SV=1	2Fe-2S iron-sulfur cluster binding domain//2Fe-2S iron-sulfur cluster binding domain	obsolete electron transport//tricarboxylic acid cycle	iron-sulfur cluster binding//2 iron, 2 sulfur cluster binding//oxidoreductase activity//electron carrier activity	--	Succinate dehydrogenase, Fe-S protein subunit
novel.11256	1121.03	1171.05	1704.77	838.668	823.02	789.514	858.943	698.345	916.899	542.163	479.432	585.885	1009.17	1407.52	1737.7	461.684	513.372	538.328	564.106	414.699	808.964	660.003	1433.67	742.106	-	NW_014013747.1	999619	1000022	+	404	-	-	--	--	--	--	--	--	--	--	--
25790945	539.427	423.345	240.148	301.299	252.338	294.205	315.934	390.783	244.325	135.973	122.861	222.256	918.912	1365.59	1806.81	202.491	217.445	385.98	339.85	292.723	232.247	2147.34	4120.68	5244.18	TRIVIDRAFT_215509	NW_014013746.1	2125547	2126558	-	1012	protein_coding	hypothetical protein	hypothetical protein TRIVIDRAFT_215509 [Trichoderma virens Gv29-8]	--	--	--	--	--	--	--	--
novel.8090	385.674	276.948	661.438	816.851	1479.85	936.843	673.913	887.543	655.761	873.657	1047.45	795.684	864.131	961.357	908.248	864.341	815.628	1095.26	1637.04	1031.73	2124.68	322.143	241.864	275.575	-	NW_014013744.1	577273	577673	-	263	-	-	hypothetical protein TRIVIDRAFT_64152 [Trichoderma virens Gv29-8]	--	--	--	--	--	--	--	--
25797608	700.225	560.114	550.35	1024.7	1037.29	941.719	1008.17	1198.72	834.635	1275.36	1442.69	1331.64	916.853	747.412	1033.07	709.766	724.411	587.63	531.605	503.741	772.302	841.178	648.056	444.421	TRIVIDRAFT_73257	NW_014013748.1	1934630	1937911	-	3220	protein_coding	hypothetical protein	hypothetical protein TRIVIDRAFT_73257 [Trichoderma virens Gv29-8]	Trichoderma reesei QM6a carboxy terminal WSC domain-containing protein (TRIREDRAFT_73523), mRNA	--	Putative fungistatic metabolite OS=Chaetomium globosum (strain ATCC 6205 / CBS 148.51 / DSM 1962 / NBRC 6347 / NRRL 1970) GN=CHGG_05463 PE=1 SV=2	Peroxidase//Gametogenetin	obsolete peroxidase reaction//response to oxidative stress//oxidation-reduction process//double-strand break repair//gamete generation	heme binding//peroxidase activity	--	--
25798993	854.688	474.772	1298.63	1917.91	1735.11	1337.2	711.416	1034.92	600.737	1707.88	1702.25	1036.75	1563.15	921.616	947.077	740.959	559.581	771.57	158.145	53.3004	185.134	9.76909	10.09	6.17174	TRIVIDRAFT_91392	NW_014013729.1	4708	5944	+	1070	protein_coding	hypothetical protein	hypothetical protein TRIVIDRAFT_91392 [Trichoderma virens Gv29-8]	Hypocrea virens dehydrogenase (CsgA) mRNA, partial cds	--	C-factor OS=Myxococcus xanthus GN=csgA PE=1 SV=1	short chain dehydrogenase	metabolic process	oxidoreductase activity	--	Predicted short chain-type dehydrogenase
25794958	1033.57	919.489	1183.28	855.424	915.695	980.274	1090.71	1142.52	1068.07	902.718	962.85	913.174	1062.34	800.222	881.539	775.233	767.609	779.569	659.952	653.644	610.261	474.887	489.626	404.936	TRIVIDRAFT_50106	NW_014013747.1	2262461	2264177	-	1323	protein_coding	hypothetical protein	hypothetical protein TRIVIDRAFT_50106 [Trichoderma virens Gv29-8]	Trichoderma reesei QM6a predicted protein (TRIREDRAFT_123408), partial mRNA	actin-related protein 3	Actin-related protein 3 OS=Neurospora crassa (strain ATCC 24698 / 74-OR23-1A / CBS 708.71 / DSM 1257 / FGSC 987) GN=arp-3 PE=2 SV=2	MreB/Mbl protein	cell morphogenesis	--	--	Actin-related protein Arp2/3 complex, subunit Arp3
25794549	104.986	216.763	154.451	66.8662	75.6298	74.3054	96.8944	107.892	90.0861	884.109	746.881	127.174	1732.17	3093.03	3490.17	2983.56	2622.45	2256	49.7058	62.6209	47.0748	128.392	570.474	486.383	TRIVIDRAFT_46639	NW_014013666.1	886266	888271	+	1614	protein_coding	hypothetical protein	hypothetical protein TRIVIDRAFT_46639 [Trichoderma virens Gv29-8]	Trichoderma reesei QM6a predicted protein (TRIREDRAFT_50616), mRNA	3-oxoacid CoA-transferase	Succinyl-CoA:3-ketoacid coenzyme A transferase 1, mitochondrial OS=Homo sapiens GN=OXCT1 PE=1 SV=1	Coenzyme A transferase	metabolic process	CoA-transferase activity	--	Succinyl-CoA:alpha-ketoacid-CoA transferase
25789112	1749.34	1388.3	1639.51	1464.16	1003.4	1561.72	992.078	1097.33	939.266	599.702	745.56	873.907	676.835	425.88	455.049	668.139	656.089	792.745	572.128	674.783	734.923	215.699	158.79	151.053	TRIVIDRAFT_182031	NW_014013665.1	831202	833233	-	1799	protein_coding	hypothetical protein	pyruvate kinase [Metarhizium robertsii ARSEF 23]>gi|322706044|gb|EFY97626.1| pyruvate kinase [Metarhizium robertsii ARSEF 23]>gi|594722234|gb|EXV05121.1| pyruvate kinase [Metarhizium robertsii]>gi|672383209|gb|KFG85325.1| Pyruvate kinase [Metarhizium anisopliae]>gi|743632517|gb|KID63917.1| Pyruvate kinase, partial [Metarhizium anisopliae ARSEF 549]>gi|743646502|gb|KID77620.1| Pyruvate kinase, par…	Trichoderma reesei QM6a predicted protein (TRIREDRAFT_78439), partial mRNA	pyruvate kinase	Pyruvate kinase OS=Hypocrea jecorina GN=pki1 PE=3 SV=1	HpcH/HpaI aldolase/citrate lyase family//Pyruvate kinase, barrel domain	carbon utilization//gluconeogenesis//purine nucleobase metabolic process//glycolytic process//phosphorylation	magnesium ion binding//potassium ion binding//catalytic activity//pyruvate kinase activity	--	Pyruvate kinase
25790666	596.136	495.366	441.483	1218.79	1017.6	1284.21	697.094	710.156	554.831	1073.18	1132.72	836.357	889.068	834.79	826.815	1263.39	1113.74	1037.07	762.32	739.709	648.896	888.721	704.975	462.756	TRIVIDRAFT_212434	NW_014013744.1	17921	20757	+	2614	protein_coding	hypothetical protein	aconitate hydratase [Trichoderma harzianum]	Trichoderma reesei QM6a aconitate hydratase (TRIREDRAFT_77336), mRNA	aconitate hydratase	Aconitate hydratase, mitochondrial OS=Neosartorya fumigata (strain ATCC MYA-4609 / Af293 / CBS 101355 / FGSC A1100) GN=acoA PE=1 SV=1	Aconitase family (aconitate hydratase)//Aconitase C-terminal domain	metabolic process	--	--	Aconitase/homoaconitase (aconitase superfamily)
25791212	278.475	300.511	289.148	610.364	711.749	503.102	338.304	332.7	489.51	309.341	343.748	528.903	386.529	483.425	677.931	325.878	373.745	415.667	568.94	902.487	618.689	2338.06	2085.43	5978.3	TRIVIDRAFT_216976	NW_014013659.1	242302	245596	-	2435	protein_coding	hypothetical protein	hypothetical protein TRIVIDRAFT_216976 [Trichoderma virens Gv29-8]	Trichoderma reesei QM6a predicted protein (TRIREDRAFT_120600), mRNA	--	--	Putative Fe-S cluster	--	iron-sulfur cluster binding	--	--
25790871	52.9064	32.9576	59.8783	129.175	188.74	289.736	405.545	414.021	276.165	642.778	717.288	598.472	673.715	486.934	440.707	1929.23	1859.15	1874.99	2109.28	2110.24	1633.45	1420.8	976.637	835.407	TRIVIDRAFT_215055	NW_014013748.1	1130475	1132378	+	1811	protein_coding	hypothetical protein	Oxidoreductase, molybdopterin-binding domain protein [Metarhizium guizhouense ARSEF 977]	Nectria haematococca mpVI 77-13-4 predicted protein, mRNA	sulfite oxidase	Sulfite oxidase, mitochondrial OS=Homo sapiens GN=SUOX PE=1 SV=2	Mo-co oxidoreductase dimerisation domain//Oxidoreductase molybdopterin binding domain	oxidation-reduction process//nitrate assimilation	molybdenum ion binding//oxidoreductase activity	--	Sulfite oxidase, molybdopterin-binding component
25797795	1619.8	1254.6	1655.45	1302.73	1339.63	1532.72	1272.24	1439.87	1234.66	713.295	789.882	749.256	868.247	893.353	890.754	461.081	450.202	423.423	210.822	145.314	247.26	148.061	169.813	156.298	TRIVIDRAFT_75938	NW_014013661.1	334750	336834	+	1952	protein_coding	hypothetical protein	hypothetical protein TRIATDRAFT_254651 [Trichoderma atroviride IMI 206040]	Trichoderma reesei QM6a lanosterol 14-alpha demethylase (TRIREDRAFT_75468), mRNA	sterol 14-demethylase	Eburicol 14-alpha-demethylase OS=Uncinula necator GN=CYP51 PE=2 SV=2	Predicted permease YjgP/YjgQ family//Cytochrome P450	oxidation-reduction process	heme binding//iron ion binding//oxidoreductase activity, acting on paired donors, with incorporation or reduction of molecular oxygen	integral component of membrane	Cytochrome P450
25797515	556.447	451.818	550.006	936.845	395.127	657.269	489.004	523.136	452.26	635.94	632.817	505.255	512.627	402.346	372.808	651.231	507.086	399.807	1564.53	1661.66	1147.36	2243.08	1772.89	1934.94	bip1	NW_014013745.1	2266186	2268799	+	2345	protein_coding	molecular chaperone bip1	predicted protein [Trichoderma reesei QM6a]>gi|340516513|gb|EGR46761.1| predicted protein [Trichoderma reesei QM6a]>gi|572277162|gb|ETS00444.1| heat shock protein 70 [Trichoderma reesei RUT C-30]	Trichoderma reesei QM6a predicted protein (TRIREDRAFT_122920), mRNA	heat shock 70kDa protein 5	78 kDa glucose-regulated protein homolog OS=Neurospora crassa (strain ATCC 24698 / 74-OR23-1A / CBS 708.71 / DSM 1257 / FGSC 987) GN=grp78 PE=3 SV=3	MreB/Mbl protein//Hydantoinase/oxoprolinase//Myo-inositol oxygenase	oxidation-reduction process//cell morphogenesis//inositol catabolic process	iron ion binding//hydrolase activity//inositol oxygenase activity//ATP binding	cytoplasm	Molecular chaperones GRP78/BiP/KAR2, HSP70 superfamily
25793681	197.626	236.811	393.252	546.891	492.902	232.519	172.452	200.893	300.298	197.349	179.289	335.081	168.133	436.326	509.245	86.0561	112.711	164.286	109.461	208.321	156.615	4791.35	4549.35	5164.76	TRIVIDRAFT_38102	NW_014013657.1	1212390	1213404	-	927	protein_coding	hypothetical protein	hypothetical protein TRIVIDRAFT_38102 [Trichoderma virens Gv29-8]	Trichoderma reesei QM6a predicted protein (TRIREDRAFT_107294), partial mRNA	--	Protein RTA1 OS=Saccharomyces cerevisiae (strain ATCC 204508 / S288c) GN=RTA1 PE=1 SV=1	RTA1 like protein	response to stress	--	integral component of membrane	--
25787485	464.582	570.324	663.239	1006.66	759.573	693.926	807.354	819.457	1138.89	852.752	1082.72	1057.44	840.843	1199.27	1310.04	478.028	513.608	577.597	475.193	408.118	526.958	1470.27	1697.25	376.845	TRIVIDRAFT_129988	NW_014013745.1	335110	336057	+	690	protein_coding	carbohydrate esterase family 5 protein	carbohydrate esterase family 5 protein, partial [Trichoderma virens Gv29-8]	Trichoderma reesei QM6a carbohydrate esterase (TRIREDRAFT_44214), partial mRNA	--	Acetylxylan esterase 2 OS=Penicillium purpurogenum GN=axe-2 PE=1 SV=1	Bacteriophage lambda head decoration protein D//Cutinase//Tetrahydrofolate dehydrogenase/cyclohydrolase, NAD(P)-binding domain//Phosphoribosyl-dephospho-CoA transferase MdcG	metabolic process//glyoxylate metabolic process//folic acid-containing compound biosynthetic process//oxidation-reduction process	catalytic activity//methylenetetrahydrofolate dehydrogenase (NADP+) activity//hydrolase activity//nucleotidyltransferase activity	viral capsid	--
25794974	629.647	832.746	725.796	1016.69	1010.71	1015.45	1115.88	1215.65	1507.84	1014.27	1138.48	1153.55	1334.27	1303.06	1049.82	845.41	834.796	1068.26	154.548	229.091	371.978	35.2821	51.1613	52.3537	TRIVIDRAFT_50243	NW_014013747.1	2364858	2366803	-	1788	protein_coding	hypothetical protein	POT family protein [Trichoderma harzianum]	Trichoderma reesei QM6a predicted protein (TRIREDRAFT_80879), partial mRNA	proton-dependent oligopeptide transporter, POT family	Peptide transporter PTR2 OS=Saccharomyces cerevisiae (strain ATCC 204508 / S288c) GN=PTR2 PE=1 SV=2	POT family	transport	transporter activity	membrane	H+/oligopeptide symporter
25799022	1095.41	1086.28	1518.6	827.695	769.087	803.649	683.609	704.359	895.568	450.45	494.025	590.47	941.069	1488.52	1451.79	439.273	489.942	511.754	541.809	466.153	694.203	652.346	1344.52	698.184	TRIVIDRAFT_92044	NW_014013747.1	1000019	1000613	-	524	protein_coding	hypothetical protein	hypothetical protein TRIVIDRAFT_92044 [Trichoderma virens Gv29-8]	Metarhizium robertsii ARSEF 23 AN1-type zinc finger protein mRNA	uncharacterized protein	AN1-type zinc finger protein TMC1 OS=Saccharomyces cerevisiae (strain ATCC 204508 / S288c) GN=TMC1 PE=1 SV=1	AN1-like Zinc finger	--	zinc ion binding	--	--
25793129	110.423	162.241	42.1746	43.2021	74.2413	59.4249	282.468	459.79	360.448	426.628	361.809	235.295	3062.53	3827.06	3119.31	656.202	618.972	1548.12	878.277	1151.55	1909.07	15.8678	53.2916	39.3081	TRIVIDRAFT_32818	NW_014013746.1	73264	75096	-	1722	protein_coding	hypothetical protein	hypothetical protein TRIVIDRAFT_32818 [Trichoderma virens Gv29-8]	Trichoderma reesei QM6a galactose permease (TRIREDRAFT_62380), partial mRNA	--	Hexose transporter 2 OS=Kluyveromyces lactis GN=KHT2 PE=3 SV=1	Major Facilitator Superfamily//Sugar (and other) transporter	transmembrane transport	transmembrane transporter activity	integral component of membrane	--
25793741	355.189	569.14	686.037	1401.23	1887.67	986.68	494.915	403.226	1181.6	381.364	624.092	1092.93	426.469	368.432	887.341	333.657	568.727	623.591	882.905	1455.2	1240.02	1216.39	881.308	527.319	TRIVIDRAFT_38891	NW_014013657.1	1384958	1386388	-	1278	protein_coding	hypothetical protein	hypothetical protein TRIVIDRAFT_38891 [Trichoderma virens Gv29-8]	Trichoderma reesei QM6a predicted protein (TRIREDRAFT_58476), partial mRNA	serine/threonine kinase 16	Serine/threonine-protein kinase ppk13 OS=Schizosaccharomyces pombe (strain 972 / ATCC 24843) GN=ppk13 PE=3 SV=2	Protein tyrosine kinase//Protein kinase domain	protein phosphorylation	protein kinase activity//ATP binding	--	Serine/threonine protein kinase/TGF-beta stimulated factor
25797679	559.943	376.096	407.602	770.706	535.099	1096.6	917.314	964.563	730.659	1055.69	1135.03	1030.48	1198.66	893.708	894.073	1367.45	1240.84	1417.04	664.881	611.354	501.549	489.133	339.823	256.652	TRIVIDRAFT_74115	NW_014013744.1	454744	455675	+	568	protein_coding	hypothetical protein	hypothetical protein THAR02_02257 [Trichoderma harzianum]	Trichoderma reesei QM6a predicted protein (TRIREDRAFT_3716), partial mRNA	--	2-iminobutanoate/2-iminopropanoate deaminase OS=Pyrococcus furiosus (strain ATCC 43587 / DSM 3638 / JCM 8422 / Vc1) GN=yjgF PE=1 SV=1	--	--	--	--	Putative translation initiation inhibitor UK114/IBM1
25797779	1586.12	1504.12	1345.17	1059.2	889.116	1045.91	855.707	849.46	781.617	706.455	854.837	658.796	684.676	534.016	569.368	759.945	829.453	617.855	668.543	699.364	698.05	463.723	442.128	349.907	TRIVIDRAFT_75737	NW_014013660.1	648784	650747	-	1708	protein_coding	hypothetical protein	pyruvate dehydrogenase E1 component subunit alpha [Trichoderma harzianum]	Trichoderma reesei QM6a E1 component alpha subunit of pyruvate dehydrogenase (TRIREDRAFT_122987), partial mRNA	pyruvate dehydrogenase E1 component alpha subunit	Pyruvate dehydrogenase E1 component subunit alpha, mitochondrial OS=Kluyveromyces lactis (strain ATCC 8585 / CBS 2359 / DSM 70799 / NBRC 1267 / NRRL Y-1140 / WM37) GN=PDA1 PE=3 SV=2	EIAV coat protein, gp90//Dehydrogenase E1 component//1-deoxy-D-xylulose-5-phosphate synthase	steroid biosynthetic process//metabolic process//terpenoid biosynthetic process	structural molecule activity//oxidoreductase activity, acting on the aldehyde or oxo group of donors, disulfide as acceptor//1-deoxy-D-xylulose-5-phosphate synthase activity	viral envelope	Pyruvate dehydrogenase E1, alpha subunit
25788904	981.986	872.609	931.742	1539.66	996.561	1603.34	1007.93	1023.12	1128.26	701.535	754.619	740.363	905.381	872.874	841.998	590.259	606.803	702.759	545.123	457.869	617.451	279.064	526.945	155.096	TRIVIDRAFT_176451	NW_014013747.1	631481	632280	-	644	protein_coding	hypothetical protein	hypothetical protein TRIVIDRAFT_176451 [Trichoderma virens Gv29-8]	Trichoderma reesei QM6a predicted protein (TRIREDRAFT_47136), mRNA	glutathione peroxidase	Glutathione peroxidase OS=Schizosaccharomyces pombe (strain 972 / ATCC 24843) GN=gpx1 PE=2 SV=1	AhpC/TSA family//Glutathione peroxidase	response to oxidative stress//obsolete peroxidase reaction//oxidation-reduction process//glutathione metabolic process	glutathione peroxidase activity//oxidoreductase activity//antioxidant activity	--	Glutathione peroxidase
25797995	118.201	159.12	189.777	230.752	394.59	256.911	1192.25	1318.3	1035	1208.48	1250.63	1576.19	1730.29	1845.1	2214.41	1222.42	1233.51	483.637	330.45	745.076	328.359	104.384	114.686	95.3171	TRIVIDRAFT_78296	NW_014013656.1	158827	160384	-	1351	protein_coding	hypothetical protein	hypothetical protein TRIVIDRAFT_78296 [Trichoderma virens Gv29-8]	Trichoderma reesei QM6a predicted protein (TRIREDRAFT_5026), partial mRNA	--	--	Ocular albinism type 1 protein	--	--	membrane	--
novel.12435	2897.07	2425.99	1483.45	1372.39	303.763	869.575	528.861	469.806	582.297	456.686	494.491	496.854	383.147	420.24	582.821	543.911	559.777	450.954	621.972	700.129	599.285	853.261	713.224	417.012	-	NW_014013748.1	1842269	1842654	+	386	-	-	--	Fusarium graminearum PH-1 hypothetical protein mRNA	--	--	--	--	--	--	--
25796543	148.81	119.383	221.147	368.002	705.349	733.383	717.804	795.806	589.841	764.46	311.933	373.681	392.164	302.175	376.158	294.901	226.269	458.797	294.267	1573.15	194.935	4658.05	3667.79	927.991	TRIVIDRAFT_63940	NW_014013744.1	1326518	1328043	-	1401	protein_coding	hypothetical protein	hypothetical protein TRIVIDRAFT_63940 [Trichoderma virens Gv29-8]	Trichoderma reesei QM6a homogentisate 1,2-dioxygenase (TRIREDRAFT_77739), partial mRNA	homogentisate 1,2-dioxygenase	Homogentisate 1,2-dioxygenase OS=Emericella nidulans (strain FGSC A4 / ATCC 38163 / CBS 112.46 / NRRL 194 / M139) GN=hmgA PE=2 SV=1	homogentisate 1,2-dioxygenase	tyrosine metabolic process//styrene catabolic process//L-phenylalanine catabolic process//oxidation-reduction process	homogentisate 1,2-dioxygenase activity	--	Homogentisate 1,2-dioxygenase
25790516	400.129	547.321	543.381	681.929	780.944	555.954	549.726	627.583	851.675	408.534	561.024	844.465	628.216	748.921	985.453	505.822	558.653	602.416	715.615	906.216	835.829	1927.81	1752.81	1591.44	TRIVIDRAFT_209538	NW_014013673.1	211987	213744	-	1698	protein_coding	hypothetical protein	hypothetical protein TRIVIDRAFT_209538 [Trichoderma virens Gv29-8]	--	--	--	Glycosyl transferase family 21	--	transferase activity, transferring glycosyl groups	--	--
novel.8727	1555.49	1586.81	1389.55	970.231	1038.34	1133.2	277.655	320.842	213.316	402.814	445.441	339.527	471.208	389.552	437.638	642.307	602.732	1174.41	1413.92	714.7	1344.43	1011.76	1017.93	160.377	-	NW_014013744.1	2428519	2429403	-	350	-	-	hypothetical protein TRIVIDRAFT_45958 [Trichoderma virens Gv29-8]	Trichoderma reesei QM6a predicted protein (TRIREDRAFT_108749), partial mRNA	--	--	Ctr copper transporter family	copper ion transmembrane transport//copper ion transport	copper ion transmembrane transporter activity	integral component of membrane	--
25796093	712.25	684.139	578.108	492.13	776.223	679.36	1112.94	934.928	852.361	1266.61	903.687	808.006	1137.12	663.444	882.446	1239.42	1355.98	1145.06	766.656	603.279	898.343	212.34	228.533	119.993	TRIVIDRAFT_60544	NW_014013743.1	1658857	1659474	+	399	protein_coding	hypothetical protein	hypothetical protein TRIVIDRAFT_60544 [Trichoderma virens Gv29-8]	Trichoderma reesei QM6a predicted protein (TRIREDRAFT_34149), partial mRNA	U6 snRNA-associated Sm-like protein LSm7	U6 snRNA-associated Sm-like protein LSm7 OS=Schizosaccharomyces pombe (strain 972 / ATCC 24843) GN=lsm7 PE=1 SV=1	--	--	--	--	Small Nuclear ribonucleoprotein splicing factor
25787538	944.432	1022.32	1103.62	583.598	699.15	668.245	626.952	697.482	800.794	534.236	609.726	608.912	865.188	1345.53	1186.08	708.004	673.395	599.506	707.602	826.696	582.017	786.918	893.523	943.284	TRIVIDRAFT_131807	NW_014013744.1	743014	743706	-	426	protein_coding	hypothetical protein	hypothetical protein TRIVIDRAFT_131807, partial [Trichoderma virens Gv29-8]	Trichoderma reesei QM6a predicted protein (TRIREDRAFT_47752), mRNA	--	--	--	--	--	--	--
25797738	641.687	589.007	582.831	412.858	592.565	478.251	604.455	657.074	522.822	570.147	658.377	634.355	575.228	707.845	631.578	1205.82	1124.46	1031.3	933.291	968.828	1279.3	1297.47	1132.83	1039.3	TRIVIDRAFT_74915	NW_014013658.1	652925	656809	-	3340	protein_coding	hypothetical protein	hypothetical protein TRIVIDRAFT_74915 [Trichoderma virens Gv29-8]	Trichoderma reesei QM6a predicted protein (TRIREDRAFT_78757), mRNA	H+-transporting ATPase	Plasma membrane ATPase OS=Neurospora crassa (strain ATCC 24698 / 74-OR23-1A / CBS 708.71 / DSM 1257 / FGSC 987) GN=pma-1 PE=1 SV=1	E1-E2 ATPase	--	metal ion binding//nucleotide binding	--	Plasma membrane H+-transporting ATPase
25791157	1336.71	1356.52	812.444	847.492	507.062	811.472	613.603	715.558	621.757	560.164	705.993	677.098	636.113	477.339	518.6	641.749	699.045	873.239	867.523	909.541	832.9	709.277	653.395	1413.09	TRIVIDRAFT_216692	NW_014013663.1	367287	368868	+	1164	protein_coding	hypothetical protein	Elongation factor 1-beta [Talaromyces marneffei PM1]	Trichoderma reesei QM6a translation elongation factor 1 beta (TRIREDRAFT_82613), partial mRNA	elongation factor 1-beta	Elongation factor 1-beta OS=Artemia salina PE=1 SV=3	EF-1 guanine nucleotide exchange domain	regulation of translational elongation//translational elongation	translation elongation factor activity	ribosome//eukaryotic translation elongation factor 1 complex	Elongation factor 1 beta/delta chain
25786812	759.157	745.653	820.309	1161.75	1307.26	1251.03	944.278	1112.34	1162.37	785.633	1095.23	819.47	925.868	973.54	889.432	592.533	631.778	639.061	357.302	319.668	481.476	340.543	403.761	241.513	TRIVIDRAFT_111486	NW_014013661.1	106339	107432	+	916	protein_coding	hypothetical protein	hypothetical protein TRIVIDRAFT_111486 [Trichoderma virens Gv29-8]	--	--	GPI anchored CFEM domain protein C OS=Neosartorya fumigata (strain ATCC MYA-4609 / Af293 / CBS 101355 / FGSC A1100) GN=cfmC PE=3 SV=1	Transmembrane protein	--	--	integral component of membrane	--
25798125	1224.61	1130.9	768.029	699.345	538.064	648.512	839.905	827.384	764.746	485.878	450.189	519.628	912.915	1145.11	1304.56	563.323	619.944	571.048	453.101	460.214	427.862	670.821	1183.16	1529.64	TRIVIDRAFT_79905	NW_014013744.1	348279	350860	-	2307	protein_coding	hypothetical protein	hypothetical protein TRIVIDRAFT_79905 [Trichoderma virens Gv29-8]	Trichoderma reesei QM6a predicted protein (TRIREDRAFT_60796), partial mRNA	--	Meiotically up-regulated gene 70 protein OS=Schizosaccharomyces pombe (strain 972 / ATCC 24843) GN=mug70 PE=1 SV=1	Mini-chromosome maintenance protein 2//PB1 domain	DNA replication initiation	DNA binding//ATP binding//DNA helicase activity//protein binding	replication fork//nucleus//MCM complex	--
25790472	40.9598	44.6534	44.3458	63.7417	155.018	109.358	213.348	178.882	232.452	162.077	188.951	235.192	241.827	305.838	301.131	553.704	534.429	738.569	1966.62	1881.83	2109.11	3161.36	2408.05	2602.81	TRIVIDRAFT_208821	NW_014013744.1	854093	854825	+	657	protein_coding	hypothetical protein	hypothetical protein TRIVIDRAFT_208821 [Trichoderma virens Gv29-8]	--	--	--	Apolipoprotein A1/A4/E domain//Herpesvirus UL33-like protein	lipid transport//viral DNA genome packaging//lipoprotein metabolic process	lipid binding	extracellular region	--
25790726	275.541	357.85	469.393	2115.37	2106.02	1208.37	419.784	414.124	989.472	132.238	192.506	393.065	476.819	729.932	1193.05	146.998	236.805	266.719	534.171	976.593	684.616	1082.41	1379.55	1613.52	TRIVIDRAFT_213213	NW_014013676.1	222267	223615	-	1209	protein_coding	hypothetical protein	hypothetical protein TRIVIDRAFT_213213 [Trichoderma virens Gv29-8]	Trichoderma reesei QM6a predicted protein (TRIREDRAFT_54616), partial mRNA	--	--	--	--	--	--	--
25798415	899.847	865.653	682.264	773.307	811.543	694.803	608.546	531.187	658.658	666.777	606.695	635.027	524.205	534.001	515.881	1060.61	1180.03	802.036	821.096	897.905	903.357	953.697	981.415	771.424	TRIVIDRAFT_83084	NW_014013662.1	153083	155057	+	1900	protein_coding	hypothetical protein	hypothetical protein THAR02_10595 [Trichoderma harzianum]	Trichoderma reesei QM6a predicted protein (TRIREDRAFT_45250), mRNA	omega-6 fatty acid desaturase (delta-12 desaturase)	Delta(12) fatty acid desaturase OS=Mortierella isabellina PE=2 SV=1	Fatty acid desaturase//Domain of unknown function (DUF3474)	oxidation-reduction process//lipid metabolic process	oxidoreductase activity, acting on paired donors, with oxidation of a pair of donors resulting in the reduction of molecular oxygen to two molecules of water	--	--
25798127	490.223	644.414	895.427	931.748	960.219	815.264	853.973	983.83	1103.66	515.57	1014.26	1172.23	802.98	587.377	980.135	452.746	494.861	541.586	499.973	675.331	455.385	756.678	1003.82	533.369	TRIVIDRAFT_79910	NW_014013744.1	322778	323839	+	1062	protein_coding	carbohydrate-binding module family 50 protein	carbohydrate-binding module family 50 protein [Trichoderma virens Gv29-8]	--	--	--	Transmembrane protein//Enterobacterial TraT complement resistance protein//Glycine zipper 2TM domain	regulation of conjugation	--	outer membrane//integral component of membrane	--
25796583	948.184	911.938	898.795	1085.55	1122.53	1157.01	1039.33	1178.54	1130.18	823.612	815.061	981.584	1074.77	1104.58	773.578	592.461	653.701	752.176	296.737	251.371	361.035	35.173	53.7458	35.5957	TRIVIDRAFT_64335	NW_014013657.1	1853521	1855092	+	1512	protein_coding	hypothetical protein	putative mfs multidrug [Phaeomoniella chlamydospora]	--	--	Uncharacterized transporter C36.03c OS=Schizosaccharomyces pombe (strain 972 / ATCC 24843) GN=SPBC36.03c PE=3 SV=1	Sugar (and other) transporter//Major Facilitator Superfamily	transmembrane transport	transmembrane transporter activity	integral component of membrane	--
25786800	470.77	403.243	509.096	1056.88	564.29	1207.98	957.171	1134.64	975.311	720.314	850.685	820.769	902.302	647.306	594.524	609.453	507.935	831.29	806.154	1004.64	477.103	664.345	582.797	731.736	TRIVIDRAFT_111385	NW_014013659.1	542680	544439	-	1675	protein_coding	hypothetical protein	cytosolic nonspecific dipeptidase [Trichoderma harzianum]	Trichoderma reesei QM6a predicted protein (TRIREDRAFT_120675), partial mRNA	Cys-Gly metallodipeptidase DUG1	Cys-Gly metallodipeptidase dug1 OS=Schizosaccharomyces pombe (strain 972 / ATCC 24843) GN=dug1 PE=2 SV=2	Peptidase family M20/M25/M40	metabolic process	hydrolase activity	--	Metalloexopeptidases
25786746	690.212	708.679	976.553	1343.85	1223.7	996.583	946.559	1083.08	1145	541.652	683.254	950.705	686.263	913.82	1117.9	305.038	309.431	413.85	164.067	144.345	305.473	621.567	616.65	1084.53	TRIVIDRAFT_110754	NW_014013745.1	2469306	2471473	+	2003	protein_coding	glycoside hydrolase family 16 protein	glycoside hydrolase family 16 protein [Trichoderma virens Gv29-8]	Trichoderma reesei QM6a predicted protein (TRIREDRAFT_65406), partial mRNA	--	Probable glycosidase crf1 OS=Neosartorya fumigata (strain ATCC MYA-4609 / Af293 / CBS 101355 / FGSC A1100) GN=crf1 PE=1 SV=2	PLC-beta C terminal//Glycosyl hydrolases family 16//Chorion family 2//Integral membrane protein DUF106	multicellular organismal development//lipid catabolic process//diacylglycerol metabolic process//carbohydrate metabolic process//phospholipid catabolic process	calcium ion binding//phosphatidylinositol phospholipase C activity//hydrolase activity, hydrolyzing O-glycosyl compounds	membrane//chorion	--
25797462	1130.77	906.758	1337.31	1120.26	946.253	1088.55	786.972	903.096	771.078	592.595	681.889	654.577	680.575	643.535	615.299	525.2	483.024	518.539	447.368	477.86	464.322	807.815	904.945	443.473	TRIVIDRAFT_71556	NW_014013743.1	217840	220622	+	2664	protein_coding	hypothetical protein	NADPH-cytochrome P450 reductase [Trichoderma harzianum]	Trichoderma reesei QM6a NADPH cytochrome P450 oxidoreductase (TRIREDRAFT_120154), mRNA	NADPH-ferrihemoprotein reductase	NADPH--cytochrome P450 reductase OS=Aspergillus niger (strain CBS 513.88 / FGSC A1513) GN=cprA PE=3 SV=1	FAD binding domain//Flavodoxin//Oxidoreductase NAD-binding domain	oxidation-reduction process	FMN binding//oxidoreductase activity	--	NADP/FAD dependent oxidoreductase
novel.10097	619.983	571.132	819.397	828.658	838.648	1209.49	1139.96	1171.51	1100.19	825.923	1153.14	1010.93	1062.12	828.988	954.811	633.495	558.325	682.168	454.06	479.781	607.846	120.454	162.128	56.433	-	NW_014013746.1	325472	326593	-	746	-	-	hypothetical protein TRIVIDRAFT_120392, partial [Trichoderma virens Gv29-8]	--	--	--	--	--	--	--	--
25793246	991.246	880.027	1480.96	406.804	542.773	490.778	399.6	360.173	379.134	379.072	379.497	398.203	736.218	1041.55	1049.32	731.524	918.114	1168.41	1154.07	1135.33	1118.84	513.705	702.744	521.602	TRIVIDRAFT_33763	NW_014013748.1	1285345	1286376	+	966	protein_coding	hypothetical protein	hypothetical protein TRIVIDRAFT_33763 [Trichoderma virens Gv29-8]	Trichoderma reesei QM6a predicted protein (TRIREDRAFT_21398), partial mRNA	--	Fe-S cluster assembly protein DRE2 OS=Nectria haematococca (strain 77-13-4 / ATCC MYA-4622 / FGSC 9596 / MPVI) GN=DRE2 PE=3 SV=1	Cytokine-induced anti-apoptosis inhibitor 1, Fe-S biogenesis	iron-sulfur cluster assembly	iron-sulfur cluster binding	cytoplasm	Protein DRE2, required for cell viability
25788669	313.388	475.687	436.618	641.727	742.771	711.29	714.508	719.88	861.797	464.377	514.856	572.292	568.796	826.288	497.254	349.758	359.746	603.495	804.874	624.943	740.932	1513.07	1482.35	2228.33	TRIVIDRAFT_167618	NW_014013746.1	1056121	1057300	-	929	protein_coding	hypothetical protein	hypothetical protein TRIVIDRAFT_167618 [Trichoderma virens Gv29-8]	Trichoderma reesei QM6a predicted protein (TRIREDRAFT_79448), mRNA	--	--	--	--	--	--	--
25798751	1270.14	1171	1059.89	831.995	784.031	882.175	817.766	887.05	896.8	706.517	858.956	690.341	708.927	620.045	663.804	646.563	696.202	702.238	602.135	581.618	621.029	398.846	381.751	284.685	TRIVIDRAFT_87732	NW_014013659.1	1596340	1597019	-	566	protein_coding	hypothetical protein	hypothetical protein TRIVIDRAFT_87732 [Trichoderma virens Gv29-8]	Trichoderma reesei QM6a predicted protein (TRIREDRAFT_120836), partial mRNA	--	--	--	--	--	--	--
25798830	1223.1	1066.74	1043.1	870.461	755.477	942.843	878.198	876.834	826.816	758.473	826.827	686.267	812.47	647.642	782.118	672.675	701.834	733.371	610.39	530.183	587.919	345.182	341.645	212.83	TRIVIDRAFT_88984	NW_014013664.1	946925	948105	+	875	protein_coding	hypothetical protein	hypothetical protein TRIVIDRAFT_88984 [Trichoderma virens Gv29-8]	Trichoderma reesei QM6a predicted protein (TRIREDRAFT_111033), partial mRNA	NADH dehydrogenase (ubiquinone) 1 alpha subcomplex subunit 8	NADH-ubiquinone oxidoreductase 20.8 kDa subunit OS=Neurospora crassa (strain ATCC 24698 / 74-OR23-1A / CBS 708.71 / DSM 1257 / FGSC 987) GN=B1O14.280 PE=1 SV=2	NADH-ubiquinone oxidoreductase B18 subunit (NDUFB7)	obsolete electron transport//proton transport//sodium ion transport//mitochondrial electron transport, NADH to ubiquinone//ubiquinone biosynthetic process	NADH dehydrogenase (ubiquinone) activity//NADH dehydrogenase activity	mitochondrion	--
25786739	1480.95	1268.56	1047.13	900.507	753.671	922.521	804.572	820.788	790.092	645.982	802.177	560.21	660.108	559.11	567.084	666.797	745.461	572.296	557.414	638.267	572.838	477.3	446.877	301.142	TRIVIDRAFT_110679	NW_014013745.1	800909	802738	-	1762	protein_coding	hypothetical protein	dihydrolipoamide acetyltransferase component [Metarhizium acridum CQMa 102]>gi|322693928|gb|EFY85772.1| dihydrolipoamide acetyltransferase component [Metarhizium acridum CQMa 102]	Trichoderma reesei QM6a dihydrolipoyllysine-residue acetyltransferase-like protein (TRIREDRAFT_44038), partial mRNA	pyruvate dehydrogenase E2 component (dihydrolipoamide acetyltransferase)	Dihydrolipoyllysine-residue acetyltransferase component of pyruvate dehydrogenase complex, mitochondrial OS=Neurospora crassa (strain ATCC 24698 / 74-OR23-1A / CBS 708.71 / DSM 1257 / FGSC 987) GN=mrp-3 PE=1 SV=2	2-oxoacid dehydrogenases acyltransferase (catalytic domain)//e3 binding domain	acyl-carrier-protein biosynthetic process//glycolytic process//pyruvate metabolic process//gluconeogenesis//metabolic process	transferase activity, transferring acyl groups//dihydrolipoyllysine-residue acetyltransferase activity	pyruvate dehydrogenase complex	Dihydrolipoamide acetyltransferase
25790592	342.04	371.205	588.684	2537.6	2298.74	1366.54	302.887	357.55	873.436	231.409	398.536	570.042	311.156	586.075	734.123	202.133	212.461	309.301	360.456	609.71	321.973	1143.98	1430.43	995.814	TRIVIDRAFT_210928	NW_014013658.1	680615	682263	+	1478	protein_coding	hypothetical protein	hypothetical protein TRIVIDRAFT_210928 [Trichoderma virens Gv29-8]	Trichoderma reesei QM6a predicted protein (TRIREDRAFT_122299), mRNA	--	--	WW domain	--	protein binding	--	--
25796349	625.942	484.233	610.938	797.754	1233.72	983.381	1664.19	1693.64	1276.86	1406.01	1458.73	1785.95	1360.58	579.865	871.265	208.312	215.316	156.818	8.91391	2.73532	21.9387	0.489026	0.194527	1.761	TRIVIDRAFT_62426	NW_014013746.1	2190530	2191420	+	750	protein_coding	hypothetical protein	hypothetical protein TRIVIDRAFT_62426 [Trichoderma virens Gv29-8]	Trichoderma reesei QM6a predicted protein (TRIREDRAFT_69115), partial mRNA	--	Uncharacterized AIM2 family protein C30D10.14 OS=Schizosaccharomyces pombe (strain 972 / ATCC 24843) GN=SPBC30D10.14 PE=3 SV=1	Dienelactone hydrolase family	--	hydrolase activity	--	Predicted hydrolase related to dienelactone hydrolase
25787079	1178.1	804.147	750.859	541.09	570.484	679.796	754.685	766.515	455.736	527.211	468.394	634.022	1048.13	789.941	614.719	701.826	748.378	701.005	1038.03	893.295	1013.17	466.474	419.036	582.905	TRIVIDRAFT_117849	NW_014013660.1	471007	472329	-	1236	protein_coding	hypothetical protein	hypothetical protein TRIVIDRAFT_117849, partial [Trichoderma virens Gv29-8]	--	--	--	--	--	--	--	--
novel.9295	2580.97	2222.85	1349.77	1182.05	273.184	783.835	557.809	459.745	537.906	463.499	449.983	455.564	411.344	328.153	522.321	528.283	486.721	427.796	467.469	517.922	588.513	696.945	567.462	279.934	-	NW_014013745.1	882482	883560	-	887	-	PF03501:Plectin/S10 domain	hypothetical protein TRIVIDRAFT_54449 [Trichoderma virens Gv29-8]	Trichoderma reesei QM6a hypothetical protein (TRIREDRAFT_73985), mRNA	small subunit ribosomal protein S10e	40S ribosomal protein S10-A OS=Saccharomyces cerevisiae (strain ATCC 204508 / S288c) GN=RPS10A PE=1 SV=1	--	--	--	--	40s ribosomal protein s10
25791165	565.265	558.252	439.968	519.551	518.53	488.748	569.206	588.326	561.337	589.178	554.237	467.094	738.183	1199.43	1230.89	796.609	821.976	619.823	510.915	518.271	575.597	866.251	1248.14	1424.23	TRIVIDRAFT_216718	NW_014013663.1	1162494	1163329	+	836	protein_coding	hypothetical protein	hypothetical protein TRIVIDRAFT_216718 [Trichoderma virens Gv29-8]	--	--	--	--	--	--	--	--
25797856	852.821	752.429	906.704	774.632	793.738	887.446	845.598	841.371	840.564	676.092	764.918	703.576	731.662	617.513	742.062	590.618	569.533	596.879	612.061	613.367	653.135	555.732	517.693	431.527	TRIVIDRAFT_76778	NW_014013744.1	2443543	2444773	+	1085	protein_coding	hypothetical protein	hypothetical protein TRIVIDRAFT_76778 [Trichoderma virens Gv29-8]	Trichoderma reesei QM6a predicted protein (TRIREDRAFT_79262), mRNA	V-type H+-transporting ATPase subunit E	V-type proton ATPase subunit E OS=Neurospora crassa (strain ATCC 24698 / 74-OR23-1A / CBS 708.71 / DSM 1257 / FGSC 987) GN=vma-4 PE=2 SV=1	ATP synthase (E/31 kDa) subunit	oxidative phosphorylation//proton transport//ATP hydrolysis coupled proton transport	proton-transporting ATPase activity, rotational mechanism	proton-transporting two-sector ATPase complex, catalytic domain	Vacuolar H+-ATPase V1 sector, subunit E
25797762	8.07284	7.9942	10.8906	47.324	32.3815	57.3503	73.1722	98.654	62.0582	675.597	679.445	149.171	1177.09	2033.6	1926.01	2479.83	2238.99	2187.6	340.533	659.136	146.403	676.187	619.356	476.543	TRIVIDRAFT_75395	NW_014013659.1	532480	534756	-	2088	protein_coding	hypothetical protein	Isocitrate lyase [Beauveria bassiana D1-5]	Trichoderma reesei QM6a isocitrate lyase (TRIREDRAFT_21758), partial mRNA	isocitrate lyase	Isocitrate lyase OS=Gibberella zeae (strain PH-1 / ATCC MYA-4620 / FGSC 9075 / NRRL 31084) GN=ICL1 PE=3 SV=1	Isocitrate lyase family	glyoxylate cycle//carboxylic acid metabolic process	isocitrate lyase activity	--	Isocitrate lyase
25787266	760.195	701.778	799.82	1265.63	1025.23	1127.18	794.357	774.102	753.825	920.34	904.084	857.064	722.361	469.751	570.09	632.066	609.92	547.919	543.929	471.484	598.924	301.566	359.814	288.655	TRIVIDRAFT_123498	NW_014013659.1	374370	376874	-	2385	protein_coding	hypothetical protein	hypothetical protein TRIVIDRAFT_123498, partial [Trichoderma virens Gv29-8]	Trichoderma reesei QM6a acting-binding cofilin/tropomyosin domain-containing protein (TRIREDRAFT_57997), partial mRNA	--	Drebrin-like protein B OS=Xenopus laevis GN=dbnl-b PE=2 SV=1	Variant SH3 domain//SH3 domain//Cofilin/tropomyosin-type actin-binding protein	--	actin binding//protein binding	intracellular	Drebrins and related actin binding proteins
25797888	407.854	578.173	505.081	789.172	526.367	454.851	517.243	404.079	573.541	352.778	368.429	420.245	419.533	506.878	593.146	356.647	414.158	418.135	504.402	415.512	629.797	2118.99	2483.3	1948.64	TRIVIDRAFT_77129	NW_014013663.1	274561	276655	+	1941	protein_coding	hypothetical protein	hypothetical protein TRIATDRAFT_128844 [Trichoderma atroviride IMI 206040]	Trichoderma reesei QM6a glutamate decarboxylase/PLP-dependent protein (TRIREDRAFT_79835), partial mRNA	sphinganine-1-phosphate aldolase	Sphingosine-1-phosphate lyase OS=Saccharomyces cerevisiae (strain ATCC 204508 / S288c) GN=DPL1 PE=1 SV=1	Pyridoxal-dependent decarboxylase conserved domain	carboxylic acid metabolic process	pyridoxal phosphate binding//carboxy-lyase activity	--	Glutamate decarboxylase/sphingosine phosphate lyase
25792305	856.021	758.209	1217.75	1050.14	991.935	977.586	1205.24	1046.48	1133.93	758.413	787.618	786.073	628.079	552.409	731.693	514.461	546.927	360.299	240.71	269.147	466.374	262.456	214.69	271.871	TRIVIDRAFT_230333	NW_014013744.1	1957157	1959176	-	1809	protein_coding	hypothetical protein	hypothetical protein TRIVIDRAFT_230333 [Trichoderma virens Gv29-8]	Trichoderma reesei QM6a predicted protein (TRIREDRAFT_81688), partial mRNA	--	Cytoskeletal signaling protein slm1 OS=Schizosaccharomyces pombe (strain 972 / ATCC 24843) GN=slm1 PE=1 SV=1	Apolipoprotein A1/A4/E domain	lipid transport//lipoprotein metabolic process	lipid binding	extracellular region	--
25798658	587.941	583.619	753.501	556.499	611.442	804.167	861.055	730.452	736.309	688.814	685.193	724.02	841.36	649.737	653.084	920.937	887.513	948.967	870.734	892.527	858.741	310.322	264.964	193.539	TRIVIDRAFT_86235	NW_014013747.1	843530	845593	+	1985	protein_coding	hypothetical protein	hypothetical protein TRIATDRAFT_32621 [Trichoderma atroviride IMI 206040]	Trichoderma reesei QM6a predicted protein (TRIREDRAFT_4480), partial mRNA	dihydroxyacetone kinase	Dihydroxyacetone kinase 1 OS=Schizosaccharomyces pombe (strain 972 / ATCC 24843) GN=dak1 PE=3 SV=1	Dak1 domain//DAK2 domain	glycerolipid metabolic process//glycerol metabolic process	glycerone kinase activity	--	Dihydroxyacetone kinase/glycerone kinase
25788752	807.291	747.055	884.777	763.924	745.173	846.43	820.839	860.565	866.832	715.063	849.621	798.611	771.972	572.358	666.638	600.402	596.38	525.211	568.726	551.949	502.305	552.201	504.12	469.855	TRIVIDRAFT_17075	NW_014013744.1	737788	738893	+	896	protein_coding	hypothetical protein	phosphatidylinositol-phosphatidylcholine transfer protein [Trichoderma reesei QM6a]>gi|340518713|gb|EGR48953.1| phosphatidylinositol-phosphatidylcholine transfer protein [Trichoderma reesei QM6a]>gi|572279350|gb|ETS02472.1| Sec14 cytosolic factor [Trichoderma reesei RUT C-30]	Trichoderma reesei QM6a phosphatidylinositol-phosphatidylcholine transfer protein (TRIREDRAFT_77583), partial mRNA	--	Sec14 cytosolic factor OS=Schizosaccharomyces pombe (strain 972 / ATCC 24843) GN=sec14 PE=3 SV=1	--	transport	transporter activity	intracellular	Phosphatidylinositol transfer protein SEC14 and related proteins
25792424	1100.47	846.541	831.821	753.699	821.642	858.823	867.738	851.175	807.859	707.152	774.279	704.389	704.109	623.277	567.34	747.583	780.94	840.759	691.181	545.796	709.182	159.373	155.024	135.633	TRIVIDRAFT_231701	NW_014013663.1	1117720	1118635	+	863	protein_coding	hypothetical protein	hypothetical protein TRIVIDRAFT_231701 [Trichoderma virens Gv29-8]	Nectria haematococca mpVI 77-13-4 hypothetical protein, mRNA	--	--	Acetyltransferase (GNAT) family//Acetyltransferase (GNAT) domain//Acetyltransferase (GNAT) domain	acyl-carrier-protein biosynthetic process	N-acetyltransferase activity	--	--
25797741	71.0301	56.6489	72.1521	216.574	175.465	328.936	340.92	434.059	261.732	644.484	611.812	351.384	1137.68	1095.62	929.413	1941.69	1353.9	1774.07	1107.95	1547.81	470.735	640.648	701.691	302.407	TRIVIDRAFT_74949	NW_014013658.1	344811	346705	-	1759	protein_coding	hypothetical protein	aldehyde dehydrogenase [Metarhizium robertsii ARSEF 23]>gi|322710602|gb|EFZ02176.1| aldehyde dehydrogenase [Metarhizium robertsii ARSEF 23]>gi|594722458|gb|EXV05344.1| aldehyde dehydrogenase family protein [Metarhizium robertsii]>gi|672384998|gb|KFG87089.1| aldehyde dehydrogenase [Metarhizium anisopliae]>gi|743635750|gb|KID67130.1| aldehyde dehydrogenase, partial [Metarhizium anisopliae ARSEF 549…	Trichoderma reesei QM6a aldehyde dehydrogenase (TRIREDRAFT_78683), partial mRNA	aldehyde dehydrogenase (NAD+)	Aldehyde dehydrogenase OS=Davidiella tassiana GN=CLAH10 PE=1 SV=2	Aldehyde dehydrogenase family	oxidation-reduction process//metabolic process	oxidoreductase activity, acting on the aldehyde or oxo group of donors, NAD or NADP as acceptor//oxidoreductase activity	--	Aldehyde dehydrogenase
25795103	0	0	0	0	0	0	0	0	0	0	0	0	0	0	0	0	0	0.870003	479.351	1129.09	46.9846	6976.93	3724.34	4175.97	TRIVIDRAFT_51487	NW_014013656.1	108305	108613	+	309	protein_coding	hypothetical protein	hypothetical protein TRIVIDRAFT_51487 [Trichoderma virens Gv29-8]	--	--	--	--	--	--	--	--
25786743	960.309	840.999	791.568	1083.07	641.666	994.242	606.093	752.196	587.147	551.582	784.988	647.064	770.066	626.311	688.792	789.445	780.791	756.622	756.265	609.31	968.794	203.862	153.938	152.26	TRIVIDRAFT_110710	NW_014013745.1	1528109	1529815	-	1415	protein_coding	hypothetical protein	hypothetical protein TRIATDRAFT_255011 [Trichoderma atroviride IMI 206040]	Trichoderma reesei QM6a adenosine kinase (TRIREDRAFT_73842), mRNA	adenosine kinase	Adenosine kinase OS=Schizosaccharomyces pombe (strain 972 / ATCC 24843) GN=ado1 PE=2 SV=2	--	--	--	--	Possible pfkB family carbohydrate kinase
25798664	913.595	833.291	880.526	782.919	788.121	788.924	815.908	764.156	769.917	759.483	815.441	684.675	777.642	628.988	814.501	651.258	636.913	747.17	582.364	641.552	493.854	311.788	333.359	278.231	TRIVIDRAFT_86314	NW_014013747.1	1211505	1212438	-	537	protein_coding	hypothetical protein	hypothetical protein TRIVIDRAFT_86314 [Trichoderma virens Gv29-8]	--	--	Probable steroid-binding protein 3 OS=Arabidopsis thaliana GN=MP3 PE=1 SV=1	--	--	--	--	Putative steroid membrane receptor Hpr6.6/25-Dx
25798314	1295.01	1277.45	1297.2	923.226	875.2	931.782	643.57	597.106	603.111	673.505	614.094	498.859	567.527	416.208	477.818	548.568	563.108	891.433	646.066	419.004	718.471	391.13	418.574	197.686	TRIVIDRAFT_82072	NW_014013746.1	1841671	1842811	+	1084	protein_coding	hypothetical protein	hypothetical protein TRIVIDRAFT_82072 [Trichoderma virens Gv29-8]	Trichoderma reesei QM6a predicted protein (TRIREDRAFT_23420), mRNA	prohibitin 1	Prohibitin-1 OS=Saccharomyces cerevisiae (strain ATCC 204508 / S288c) GN=PHB1 PE=1 SV=2	--	--	--	--	Prohibitin
25793123	71.3555	104.854	89.0919	62.6308	118.958	98.8418	308.017	248.687	385.758	126.631	174.459	262.997	287.623	427.393	416.949	346.849	392.868	453.402	1280.91	1807.9	1119.57	2748.95	2362.27	2739.66	TRIVIDRAFT_32750	NW_014013746.1	1513694	1514275	-	402	protein_coding	hypothetical protein	hypothetical protein TRIVIDRAFT_32750 [Trichoderma virens Gv29-8]	--	--	--	Apolipophorin-III precursor (apoLp-III)//Apolipoprotein A1/A4/E domain//ATP synthase B/B' CF(0)	lipid transport//proton transport//lipoprotein metabolic process//ATP synthesis coupled proton transport	lipid binding//hydrogen ion transmembrane transporter activity	proton-transporting ATP synthase complex, coupling factor F(o)//extracellular region	--
25798151	497.448	321.231	633.911	496.428	558.15	735.01	838.661	948.146	647.737	691.388	646.96	621.632	702.831	573.808	395.063	813.108	752.759	1005.59	1314.23	1217.6	1263.11	197.04	269.255	195.675	TRIVIDRAFT_80254	NW_014013659.1	1562000	1563690	+	1625	protein_coding	hypothetical protein	hypothetical protein TRIVIDRAFT_80254 [Trichoderma virens Gv29-8]	Trichoderma reesei QM6a predicted protein (TRIREDRAFT_76117), partial mRNA	--	--	Histidine phosphatase superfamily (branch 2)	hexachlorocyclohexane metabolic process//riboflavin metabolic process	acid phosphatase activity	--	--
25798708	899.086	712.571	686.951	1076.11	597.568	1073.29	417.325	622.852	323.364	567.004	717.839	563.756	694.004	533.004	485.545	1055.7	1027.79	1068.5	932.702	710.166	1054.73	184.468	151.271	168.308	TRIVIDRAFT_87179	NW_014013657.1	929835	932933	-	2877	protein_coding	hypothetical protein	predicted protein [Nectria haematococca mpVI 77-13-4]>gi|256729118|gb|EEU42473.1| predicted protein [Nectria haematococca mpVI 77-13-4]	Trichoderma reesei QM6a predicted protein (TRIREDRAFT_121820), mRNA	5-methyltetrahydropteroyltriglutamate--homocysteine methyltransferase	Probable 5-methyltetrahydropteroyltriglutamate--homocysteine methyltransferase OS=Schizosaccharomyces pombe (strain 972 / ATCC 24843) GN=met26 PE=1 SV=1	Uroporphyrinogen decarboxylase (URO-D)//Cobalamin-independent synthase, N-terminal domain//Cobalamin-independent synthase, Catalytic domain	chlorophyll metabolic process//cellular amino acid biosynthetic process//porphyrin-containing compound biosynthetic process//methionine biosynthetic process	5-methyltetrahydropteroyltriglutamate-homocysteine S-methyltransferase activity//uroporphyrinogen decarboxylase activity//zinc ion binding	cytoplasm	Methionine synthase II (cobalamin-independent)
25786810	471.889	375.837	491.489	857.142	820.697	870.822	935.415	1059.5	1007.57	854.156	1041.1	864.014	1016.63	957.307	996.526	603.101	598.552	484.05	270.015	243.595	355.981	292.222	301.38	222.724	TRIVIDRAFT_111476	NW_014013660.1	1230137	1231703	+	1567	protein_coding	glycoside hydrolase family 17 protein	glycoside hydrolase family 17 [Trichoderma reesei QM6a]>gi|340515920|gb|EGR46171.1| glycoside hydrolase family 17, partial [Trichoderma reesei QM6a]	Trichoderma reesei QM6a glycoside hydrolase family 17 (TRIREDRAFT_66792), partial mRNA	glucan endo-1,3-beta-D-glucosidase	Probable glucan endo-1,3-beta-glucosidase eglC OS=Neosartorya fischeri (strain ATCC 1020 / DSM 3700 / FGSC A1164 / NRRL 181) GN=eglC PE=3 SV=1	Glycosyl hydrolases family 17	carbohydrate metabolic process	hydrolase activity//cation binding//hydrolase activity, hydrolyzing O-glycosyl compounds	--	--
25797776	634.915	527.187	548.974	629.261	607.048	747.783	799.477	809.84	798.108	687.225	746.311	638.331	697.002	655.959	730.132	682.316	655.459	779.279	616.231	1006.96	435.093	615.049	574.334	203.461	TRIVIDRAFT_75606	NW_014013660.1	147004	147756	-	568	protein_coding	hypothetical protein	hypothetical protein TRIVIDRAFT_75606 [Trichoderma virens Gv29-8]	Trichoderma reesei QM6a predicted protein (TRIREDRAFT_65992), partial mRNA	--	--	--	--	--	--	--
25798359	842.913	791.051	954.419	743.088	688.254	822.024	772.495	762.401	770.414	671.263	742.067	685.027	697.946	500.341	584.067	545.655	538.86	574.81	572.881	555.563	528.919	564.999	517.254	383.105	TRIVIDRAFT_82510	NW_014013657.1	1772379	1773821	-	1223	protein_coding	hypothetical protein	ARP2/3 complex 34 kDa subunit [Metarhizium anisopliae]	Trichoderma reesei QM6a predicted protein (TRIREDRAFT_105202), partial mRNA	actin related protein 2/3 complex, subunit 2	Actin-related protein 2/3 complex subunit 2 OS=Schizosaccharomyces pombe (strain 972 / ATCC 24843) GN=arc2 PE=1 SV=1	Arp2/3 complex, 34 kD subunit p34-Arc//Dockerin type I repeat	carbohydrate metabolic process//regulation of actin filament polymerization//Arp2/3 complex-mediated actin nucleation	hydrolase activity, hydrolyzing O-glycosyl compounds	actin cytoskeleton//Arp2/3 protein complex	Actin-related protein Arp2/3 complex, subunit ARPC2
25797643	1025.12	923.589	816.05	681.715	507.611	732.714	540.472	441.28	601.084	646.509	734.506	636.336	594.066	703.54	686.472	552.53	569.456	512.633	396.662	368.797	426.885	896.146	1031.47	764.963	TRIVIDRAFT_73623	NW_014013747.1	1135396	1136481	+	1015	protein_coding	hypothetical protein	hypothetical protein TRIVIDRAFT_73623 [Trichoderma virens Gv29-8]	Trichoderma reesei QM6a multiprotein bridging factor-like protein (TRIREDRAFT_122457), mRNA	putative transcription factor	Multiprotein-bridging factor 1 OS=Gibberella fujikuroi GN=MBF1 PE=3 SV=1	Natural resistance-associated macrophage protein//Helix-turn-helix//Helix-turn-helix domain	transport	transporter activity//sequence-specific DNA binding	membrane	Transcription factor MBF1
25798529	796.901	766.663	793.806	899.227	706.979	878.295	702.024	675.868	608.861	753.849	776.214	698.841	708.692	553.557	617.315	807.925	807.488	707.741	534.553	439.947	554.014	387.288	304.034	304.925	TRIVIDRAFT_84484	NW_014013745.1	808294	811105	-	2431	protein_coding	hypothetical protein	NADH-ubiquinone oxidoreductase, mitochondrial precursor [Metarhizium robertsii ARSEF 23]>gi|594715166|gb|EXU98080.1| NADH dehydrogenase subunit G [Metarhizium robertsii]>gi|734842770|gb|EFY95729.2| NADH-ubiquinone oxidoreductase, mitochondrial precursor [Metarhizium robertsii ARSEF 23]	Trichoderma reesei QM6a predicted protein (TRIREDRAFT_44041), mRNA	NADH dehydrogenase (ubiquinone) Fe-S protein 1	NADH-ubiquinone oxidoreductase 78 kDa subunit, mitochondrial OS=Neurospora crassa (strain ATCC 24698 / 74-OR23-1A / CBS 708.71 / DSM 1257 / FGSC 987) GN=nuo78 PE=1 SV=2	2Fe-2S iron-sulfur cluster binding domain//Molybdopterin oxidoreductase//NADH-ubiquinone oxidoreductase-G iron-sulfur binding region//Thiamine pyrophosphate enzyme, central domain//NADH-ubiquinone oxidoreductase subunit G, C-terminal	obsolete electron transport//oxidation-reduction process	magnesium ion binding//oxidoreductase activity, acting on NAD(P)H//oxidoreductase activity//electron carrier activity//thiamine pyrophosphate binding//iron-sulfur cluster binding	--	NADH-ubiquinone oxidoreductase, NDUFS1/75 kDa subunit
25798619	1389.75	1325.71	1393.19	1006.21	803.868	1198.35	1083.6	1037.03	1166.2	319.057	451.93	666.301	513.856	412.756	491.953	323.385	372.051	494.993	296.742	284.341	440.32	96.783	98.9153	68.906	TRIVIDRAFT_85748	NW_014013748.1	1187390	1189203	-	1531	protein_coding	hypothetical protein	phosphoglycerate kinase [Trichoderma viride]	Trichoderma reesei QM6a phosphoglycerate kinase (TRIREDRAFT_21406), mRNA	phosphoglycerate kinase	Phosphoglycerate kinase OS=Hypocrea rufa GN=pgk1 PE=3 SV=2	Phosphoglycerate kinase	phosphorylation//glycolytic process//gluconeogenesis//carbon utilization	phosphoglycerate kinase activity	--	3-phosphoglycerate kinase
25798208	475.722	524.047	502.744	403.678	434.124	422.13	458.237	443.468	561.458	335.524	415.573	420.793	584.37	728.873	735.917	454.058	472.526	598.12	776.209	916.503	723.369	1451.55	1510.56	1366.14	TRIVIDRAFT_80870	NW_014013744.1	2363533	2366534	-	2728	protein_coding	hypothetical protein	hypothetical protein TRIATDRAFT_150983 [Trichoderma atroviride IMI 206040]	Trichoderma reesei QM6a hypothetical protein (TRIREDRAFT_49489), mRNA	long-chain acyl-CoA synthetase	Long-chain-fatty-acid--CoA ligase 1 OS=Schizosaccharomyces pombe (strain 972 / ATCC 24843) GN=lcf1 PE=3 SV=1	AMP-binding enzyme	metabolic process	catalytic activity	--	Acyl-CoA synthetase
25788842	822.821	709.222	831.527	718.008	707.544	804.694	833.859	783.41	820.634	704.713	808.388	695.288	727.975	555.497	630.54	511.991	534.316	567.282	545.36	517.498	513.414	413.83	380.508	485.611	TRIVIDRAFT_174573	NW_014013658.1	172520	173401	+	717	protein_coding	hypothetical protein	hypothetical protein TRIVIDRAFT_174573, partial [Trichoderma virens Gv29-8]	Trichoderma reesei QM6a ARP2/3 complex protein (TRIREDRAFT_2439), partial mRNA	actin related protein 2/3 complex, subunit 5	Actin-related protein 2/3 complex subunit 5 OS=Saccharomyces cerevisiae (strain ATCC 204508 / S288c) GN=ARC15 PE=1 SV=1	ARP2/3 complex 16 kDa subunit (p16-Arc)	regulation of actin filament polymerization//Arp2/3 complex-mediated actin nucleation	--	actin cytoskeleton//Arp2/3 protein complex	Actin-related protein Arp2/3 complex, subunit ARPC5
25791233	389.908	338.181	537.282	777.753	1186.8	609.47	433.194	429.191	741.081	453.843	440.162	450.253	520.713	639.762	854.049	396.867	434.47	537.92	676.152	683.217	664.464	1144.45	1265.42	995.109	TRIVIDRAFT_217079	NW_014013659.1	1491917	1493478	-	1562	protein_coding	hypothetical protein	hypothetical protein TRIVIDRAFT_217079 [Trichoderma virens Gv29-8]	Trichoderma reesei QM6a predicted protein (TRIREDRAFT_76098), partial mRNA	--	--	--	--	--	--	--
25798473	1081.03	1033.6	532.96	806.232	404.739	557.818	295.597	325.244	310.194	422.161	457.007	338.485	405.39	459.543	558.481	567.192	625.893	592.715	627.451	519.784	924.765	948.382	1050.76	1750.83	TRIVIDRAFT_83701	NW_014013679.1	81135	82075	-	752	protein_coding	hypothetical protein	hypothetical protein TRIVIDRAFT_83701 [Trichoderma virens Gv29-8]>gi|818157023|gb|KKO98059.1| 13 kDa ribonucleoprotein-associated protein [Trichoderma harzianum]	Trichoderma reesei QM6a hypothetical protein (TRIREDRAFT_104595), partial mRNA	U4/U6 small nuclear ribonucleoprotein SNU13	13 kDa ribonucleoprotein-associated protein OS=Ustilago maydis (strain 521 / FGSC 9021) GN=SNU13 PE=3 SV=1	--	--	--	--	60S ribosomal protein 15.5kD/SNU13, NHP2/L7A family (includes ribonuclease P subunit p38), involved in splicing
25798842	397.704	301.613	531.288	670.685	720.87	820.602	939.741	962.727	895.229	916.244	1005.73	822.065	901.99	668.326	648.59	688.59	640.199	670.927	455.55	412.347	513.281	368.993	341.845	287.207	TRIVIDRAFT_89230	NW_014013662.1	1059242	1060769	-	1402	protein_coding	hypothetical protein	hypothetical protein TRIVIDRAFT_89230 [Trichoderma virens Gv29-8]	Hypocrea lixii mRNA for aminopeptidase (p2920 gene)	bacterial leucyl aminopeptidase	Leucine aminopeptidase 1 OS=Trichoderma harzianum GN=lap1 PE=2 SV=1	Platelet-activating factor acetylhydrolase, isoform II//Peptidase family M20/M25/M40	lipid catabolic process//glycerolipid metabolic process//metabolic process	1-alkyl-2-acetylglycerophosphocholine esterase activity//hydrolase activity	1-alkyl-2-acetylglycerophosphocholine esterase complex	--
25798285	769.39	710.689	573.173	793.205	930.495	588.259	470.954	430.519	705.972	341.822	408.313	422.49	340.109	379.95	474.171	330.243	371.639	418.095	641.479	887.919	603.363	1211.55	1384.87	1328.11	TRIVIDRAFT_81772	NW_014013745.1	117025	117698	+	516	protein_coding	hypothetical protein	--	Trichoderma reesei QM6a predicted protein (TRIREDRAFT_74177), mRNA	--	--	--	--	--	--	--
25788741	1293.61	890.527	2388.63	2004.67	2146.25	943.95	451.717	858.648	525.857	906.342	861.52	691.602	751.749	232.637	362.633	16.1634	18.7586	60.7714	4.5496	0.609203	5.20946	11.3339	18.1963	26.382	TRIVIDRAFT_170440	NW_014013718.1	6562	8445	-	1796	protein_coding	hypothetical protein	hypothetical protein TRIVIDRAFT_170440 [Trichoderma virens Gv29-8]	Hypocrea virens oxygenase 1 mRNA, partial cds	--	Uncharacterized FAD-linked oxidoreductase YvdP OS=Bacillus subtilis (strain 168) GN=yvdP PE=1 SV=1	Berberine and berberine like//Mycobacterium 19 kDa lipoprotein antigen//Glutamine synthetase, beta-Grasp domain//FAD binding domain	oxidation-reduction process//peptidoglycan biosynthetic process//glutamine biosynthetic process//nitrogen compound metabolic process	glutamate-ammonia ligase activity//flavin adenine dinucleotide binding//oxidoreductase activity	membrane	--
25798274	180.807	161.219	203.768	852.115	430.011	845.162	580.431	686.982	565.377	891.655	964.274	520.655	876.434	772.41	753.745	837.979	632.735	832.373	753.11	909.135	260.859	846.704	678.188	374.207	TRIVIDRAFT_81669	NW_014013743.1	1522578	1524712	-	1849	protein_coding	hypothetical protein	hypothetical protein TRIVIDRAFT_81669 [Trichoderma virens Gv29-8]	Trichoderma reesei QM6a 2-methylcitrate dehydratase-like protein (TRIREDRAFT_121255), partial mRNA	2-methylcitrate dehydratase	2-methylcitrate dehydratase, mitochondrial OS=Yarrowia lipolytica (strain CLIB 122 / E 150) GN=PDH1 PE=1 SV=1	MmgE/PrpD family	--	lyase activity	--	--
25798571	1135.51	1193.6	268.925	638.263	259.775	534.566	333.274	401.886	304.072	451.883	468.259	363.633	347.954	487.201	475.072	572.908	657.711	546.94	427.781	434.889	496.244	1550.92	1574.26	1467.84	TRIVIDRAFT_85027	NW_014013746.1	532910	535605	+	2347	protein_coding	hypothetical protein	hypothetical protein FPSE_12049 [Fusarium pseudograminearum CS3096]>gi|408388084|gb|EKJ67777.1| hypothetical protein FPSE_12049 [Fusarium pseudograminearum CS3096]	Trichoderma reesei QM6a hsp70 family protein (TRIREDRAFT_122572), mRNA	heat shock 70kDa protein 1/8	Heat shock protein SSB1 OS=Candida albicans (strain WO-1) GN=SSB1 PE=3 SV=2	FGGY family of carbohydrate kinases, C-terminal domain//MreB/Mbl protein	cell morphogenesis//carbohydrate metabolic process	phosphotransferase activity, alcohol group as acceptor	--	Molecular chaperones HSP70/HSC70, HSP70 superfamily
25791135	136.974	159.805	381.201	1792.75	2292.29	1011.51	195.53	187.208	893.103	112.954	336.674	515.851	234.329	473.09	1095.48	64.5475	148.778	250.667	444.449	861.001	516.715	1191.4	981.428	1084.88	TRIVIDRAFT_216568	NW_014013665.1	309253	310325	-	1073	protein_coding	hypothetical protein	hypothetical protein TRIVIDRAFT_216568 [Trichoderma virens Gv29-8]	--	--	--	--	--	--	--	--
25787168	628.407	498.657	690.278	585.655	673.516	611.632	659.761	687.246	595.796	729.431	743.187	689.939	710.14	597.337	707.874	664.352	632.54	677.361	709.422	611.146	776.386	513.535	514.763	440.251	TRIVIDRAFT_120564	NW_014013744.1	2433668	2434684	-	636	protein_coding	hypothetical protein	predicted protein [Trichoderma reesei QM6a]>gi|340517164|gb|EGR47409.1| predicted protein, partial [Trichoderma reesei QM6a]	Trichoderma reesei QM6a predicted protein (TRIREDRAFT_42249), partial mRNA	MADS-box transcription factor, other eukaryote	Pheromone receptor transcription factor OS=Saccharomyces cerevisiae (strain ATCC 204508 / S288c) GN=MCM1 PE=1 SV=2	SRF-type transcription factor (DNA-binding and dimerisation domain)//Dehydrin	transcription, DNA-templated//response to stress//response to water	DNA binding//binding//protein dimerization activity	--	Regulator of arginine metabolism and related MADS box-containing transcription factors
25789406	0.335284	0.191162	0.161137	0	0.121295	0	0	0	0	0.112727	0.440529	0.412869	0.155693	0.184468	0.612038	8.81143	18.696	18.745	2646.04	4578.56	553.258	3063.48	2638.85	1762.31	TRIVIDRAFT_189461	NW_014013746.1	2064027	2065018	-	882	protein_coding	carbohydrate esterase family 4 protein	carbohydrate esterase family 4 protein [Trichoderma virens Gv29-8]	--	--	Peptidoglycan-N-acetylglucosamine deacetylase OS=Streptococcus pneumoniae (strain ATCC BAA-255 / R6) GN=pgdA PE=1 SV=1	Chitin recognition protein//Polysaccharide deacetylase	carbohydrate metabolic process//nitrogen compound metabolic process	hydrolase activity, acting on carbon-nitrogen (but not peptide) bonds//chitin binding	--	--
25789935	641.282	490.028	591.646	483.337	556.347	697.542	772.766	753.428	737.024	666.745	658.856	645.105	715.664	532.281	535.774	546.192	530.282	712.604	831.297	778.849	813.214	456.401	494.787	544.13	TRIVIDRAFT_196163	NW_014013657.1	153708	154478	+	534	protein_coding	hypothetical protein	parvulin-like peptidyl-prolyl isomerase [Metarhizium robertsii]	Trichoderma reesei QM6a predicted protein (TRIREDRAFT_67557), partial mRNA	peptidyl-prolyl cis-trans isomerase NIMA-interacting 1	Peptidyl-prolyl cis-trans isomerase ssp-1 OS=Neurospora crassa (strain ATCC 24698 / 74-OR23-1A / CBS 708.71 / DSM 1257 / FGSC 987) GN=ssp-1 PE=1 SV=3	PPIC-type PPIASE domain//PPIC-type PPIASE domain//WW domain	--	protein binding//isomerase activity	--	Peptidyl-prolyl cis-trans isomerase
25798929	851.957	776.546	859.098	620.312	596.247	690.838	656.074	693.164	729.361	462.564	523.705	492.932	574.787	579.369	524.394	382.598	391.803	441.651	694.153	688.259	621.135	723.758	719.75	863.049	TRIVIDRAFT_90358	NW_014013665.1	623486	624774	-	1050	protein_coding	hypothetical protein	hypothetical protein TRIVIDRAFT_90358 [Trichoderma virens Gv29-8]	Trichoderma reesei QM6a hypothetical protein (TRIREDRAFT_122071), mRNA	--	ER-derived vesicles protein ERV14 OS=Saccharomyces cerevisiae (strain ATCC 204508 / S288c) GN=ERV14 PE=1 SV=3	Peptidase family M50//Cornichon protein	intracellular signal transduction//proteolysis	metalloendopeptidase activity	membrane	ER vesicle integral membrane protein involved in establishing cell polarity, signaling and protein degradation
25793931	767.997	733.802	670.135	631.579	597.581	646.028	703.128	613.299	629.101	848.643	779.537	598.519	822.323	623.613	818.578	780.927	781.144	705.168	457.575	372.82	404.226	392.638	334.262	402.871	TRIVIDRAFT_40598	NW_014013659.1	1212923	1214146	+	1113	protein_coding	hypothetical protein	hypothetical protein TRIATDRAFT_147947 [Trichoderma atroviride IMI 206040]	Trichoderma reesei QM6a predicted protein (TRIREDRAFT_76018), partial mRNA	cysteine synthase A	Cysteine synthase OS=Emericella nidulans (strain FGSC A4 / ATCC 38163 / CBS 112.46 / NRRL 194 / M139) GN=cysB PE=3 SV=2	--	--	--	--	Cystathionine beta-synthase and related enzymes
25790951	378.48	264.673	525.547	1566.31	1160.33	1353.59	456.889	482.55	585.102	504.565	524.398	496.013	425.202	405.23	687.393	314.419	339.533	316.408	489.303	646.244	554.501	756.759	825.411	1041.87	TRIVIDRAFT_215549	NW_014013745.1	210543	211237	-	695	protein_coding	hypothetical protein	hypothetical protein TRIVIDRAFT_215549 [Trichoderma virens Gv29-8]	--	--	--	--	--	--	--	--
25798399	1048.48	689.262	1342.65	893.653	410.151	1047.7	849.436	758.767	707.186	655.853	579.457	615.922	697.2	422.442	487.491	551.438	482.845	615.041	539.302	472.796	323.904	278.251	258.888	371.176	TRIVIDRAFT_82902	NW_014013660.1	1367067	1368282	-	1011	protein_coding	hypothetical protein	hypothetical protein TRIVIDRAFT_82902 [Trichoderma virens Gv29-8]	Trichoderma reesei QM6a predicted protein (TRIREDRAFT_123265), mRNA	--	2,5-dichloro-2,5-cyclohexadiene-1,4-diol dehydrogenase OS=Sphingomonas paucimobilis GN=linC PE=2 SV=1	NAD(P)H binding domain of trans-2-enoyl-CoA reductase//short chain dehydrogenase//Tetrahydrofolate dehydrogenase/cyclohydrolase, NAD(P)-binding domain//lactate/malate dehydrogenase, NAD binding domain//NAD dependent epimerase/dehydratase family//UDP-glucose/GDP-mannose dehydrogenase family, NAD binding domain//3-hydroxyacyl-CoA dehydrogenase, NAD binding domain	valine catabolic process//isoleucine catabolic process//fatty acid metabolic process//leucine catabolic process//glyoxylate metabolic process//oxidation-reduction process//lysine catabolic process//fatty acid biosynthetic process//benzoate metabolic process//metabolic process//folic acid-containing compound biosynthetic process//tryptophan metabolic process	3-hydroxyacyl-CoA dehydrogenase activity//coenzyme binding//NAD binding//methylenetetrahydrofolate dehydrogenase (NADP+) activity//catalytic activity//oxidoreductase activity//oxidoreductase activity, acting on the CH-OH group of donors, NAD or NADP as acceptor	--	--
25797494	753.34	723.706	547.718	751.853	409.352	733.675	629.742	611.44	572.02	572.332	633.724	622.46	585.909	386.478	451.899	587.295	583.177	601.302	755.167	814.958	699.664	807.305	611.193	548.698	TRIVIDRAFT_71961	NW_014013745.1	1435956	1437915	-	1601	protein_coding	hypothetical protein	hypothetical protein TRIATDRAFT_298169 [Trichoderma atroviride IMI 206040]	Trichoderma reesei QM6a predicted protein (TRIREDRAFT_73862), mRNA	--	Curved DNA-binding protein OS=Schizosaccharomyces pombe (strain 972 / ATCC 24843) GN=cdb4 PE=1 SV=1	Saposin-like type B, region 1	lipid metabolic process	--	--	Metallopeptidase
25796316	984.03	856.426	841.986	862.448	746.269	893.919	669.808	795.993	747.647	613.632	711.339	619.833	654.036	557.98	570.788	539.651	573.172	582.984	480.551	453.607	482.907	302.115	282.812	144.14	TRIVIDRAFT_62211	NW_014013746.1	1546860	1547994	-	780	protein_coding	hypothetical protein	hypothetical protein TRIVIDRAFT_62211 [Trichoderma virens Gv29-8]	Trichoderma reesei QM6a predicted protein (TRIREDRAFT_5387), partial mRNA	NADH dehydrogenase (ubiquinone) flavoprotein 2	NADH-ubiquinone oxidoreductase 24 kDa subunit, mitochondrial OS=Neurospora crassa (strain ATCC 24698 / 74-OR23-1A / CBS 708.71 / DSM 1257 / FGSC 987) GN=nuo-24 PE=2 SV=1	--	--	--	--	NADH:ubiquinone oxidoreductase, NDUFV2/24 kD subunit
25797850	1308.62	1410.23	852.902	602.137	518.779	672.934	672.834	788.794	819.45	334.768	421.758	463.612	562.046	776.988	865.017	338.66	399.46	507.731	393.771	545.066	304.903	334.83	539.327	509.563	TRIVIDRAFT_76656	NW_014013744.1	2006066	2007841	+	1711	protein_coding	hypothetical protein	hypothetical protein TRIVIDRAFT_76656 [Trichoderma virens Gv29-8]	Trichoderma reesei QM6a alanine transaminase-like protein (TRIREDRAFT_109187), partial mRNA	alanine transaminase	Probable alanine aminotransferase, mitochondrial OS=Saccharomyces cerevisiae (strain ATCC 204508 / S288c) GN=ALT1 PE=1 SV=1	Aminotransferase class I and II//Cys/Met metabolism PLP-dependent enzyme	biosynthetic process	pyridoxal phosphate binding	--	Alanine aminotransferase
25797781	679.734	596.993	732.603	744.801	535.122	879.286	709.104	770.057	676.006	642.111	697.146	773.962	708.395	511.345	478.177	596.644	529.757	638.391	615.411	644.551	539.52	488.965	384.967	333.616	TRIVIDRAFT_75751	NW_014013660.1	769576	771909	-	2023	protein_coding	hypothetical protein	cyclopropane-fatty-acyl-phospholipid synthase, partial [Metarhizium brunneum ARSEF 3297]	Trichoderma reesei QM6a predicted protein (TRIREDRAFT_80509), mRNA	--	Probable fatty acid methyltransferase OS=Pseudomonas putida PE=3 SV=1	Methyltransferase domain//Histone methylation protein DOT1//Methyltransferase small domain//Protein-L-isoaspartate(D-aspartate) O-methyltransferase (PCMT)	S-adenosylmethionine metabolic process//cellular protein modification process//metabolic process//lysine catabolic process//protein methylation	protein-L-isoaspartate (D-aspartate) O-methyltransferase activity//methyltransferase activity//histone-lysine N-methyltransferase activity	--	--
25791262	311.648	463.709	367.417	621.618	618.558	421.502	281.778	241.402	581.528	149.458	212.961	340.537	297.75	577.212	836.63	152.876	235.857	236.488	284.869	426.13	326.69	2193.05	2277.64	2422.71	TRIVIDRAFT_217264	NW_014013657.1	992021	993886	-	1866	protein_coding	hypothetical protein	hypothetical protein M419DRAFT_9055 [Trichoderma reesei RUT C-30]	Trichoderma reesei QM6a predicted protein (TRIREDRAFT_77915), partial mRNA	diacylglycerol kinase (CTP)	CTP-dependent diacylglycerol kinase 1 OS=Schizosaccharomyces pombe (strain 972 / ATCC 24843) GN=ptp4 PE=3 SV=1	DmpG-like communication domain	aromatic compound catabolic process	oxo-acid-lyase activity	--	--
25797861	232.001	97.408	142.328	179.672	337.345	223.154	883.967	1070.85	805.704	787.35	792.686	740.939	953.305	752.799	885.839	979.022	994.666	480.902	897.084	935.903	695.06	247.563	354.347	390.472	TRIVIDRAFT_76825	NW_014013744.1	2590977	2592428	+	1383	protein_coding	glycoside hydrolase family 16 protein	glycoside hydrolase family 16 protein [Trichoderma virens Gv29-8]	Trichoderma reesei QM6a glycoside hydrolase family 16 (TRIREDRAFT_122511), mRNA	--	Beta-glucanase OS=Rhodothermus marinus GN=bglA PE=1 SV=1	Glycosyl hydrolases family 16	carbohydrate metabolic process	hydrolase activity, hydrolyzing O-glycosyl compounds	--	--
25797449	752.797	697.614	820.966	803.974	505.193	1128.45	850.262	785.589	830.36	563.147	654.131	665.2	650.459	570.313	685.304	606.671	538.154	647.897	334.665	274.437	361.889	270.953	341.966	482.835	TRIVIDRAFT_71356	NW_014013743.1	1135721	1136878	-	756	protein_coding	hypothetical protein	hypothetical protein TRIVIDRAFT_71356 [Trichoderma virens Gv29-8]	Trichoderma reesei QM6a predicted protein (TRIREDRAFT_55351), partial mRNA	alkyl hydroperoxide reductase 1	Putative peroxiredoxin pmp20 OS=Emericella nidulans (strain FGSC A4 / ATCC 38163 / CBS 112.46 / NRRL 194 / M139) GN=AN8692 PE=1 SV=1	Redoxin//AhpC/TSA family	oxidation-reduction process	antioxidant activity//oxidoreductase activity	--	Alkyl hydroperoxide reductase/peroxiredoxin
25790903	876.956	900.341	1039.13	823.093	663.215	555.109	529.738	510.724	685.474	389.723	508.061	678.763	461.963	551.835	809.144	155.311	197.715	288.779	297.771	409.826	299.662	1052.05	901.429	1196.68	TRIVIDRAFT_215231	NW_014013747.1	1093247	1094405	-	1159	protein_coding	hypothetical protein	hypothetical protein TRIVIDRAFT_215231 [Trichoderma virens Gv29-8]	Trichoderma reesei QM6a predicted protein (TRIREDRAFT_108583), partial mRNA	--	--	EF-hand domain//EF hand	--	calcium ion binding	--	--
25798767	641.218	556.753	523.407	777.798	625.086	953.144	611.35	712.533	593.615	544.329	657.779	630.701	657.684	421.463	348.773	790.605	737.58	872.628	696.275	642.983	691.762	351.89	315.152	285.37	TRIVIDRAFT_87974	NW_014013659.1	729754	732640	+	2317	protein_coding	hypothetical protein	transketolase [Verticillium dahliae VdLs.17]>gi|346970117|gb|EGY13569.1| transketolase [Verticillium dahliae VdLs.17]	Trichoderma reesei QM6a transketolase-like protein (TRIREDRAFT_120635), mRNA	transketolase	Transketolase OS=Kluyveromyces lactis (strain ATCC 8585 / CBS 2359 / DSM 70799 / NBRC 1267 / NRRL Y-1140 / WM37) GN=TKL1 PE=3 SV=1	Transketolase, C-terminal domain//1-deoxy-D-xylulose-5-phosphate synthase	steroid biosynthetic process//pentose-phosphate shunt//metabolic process//terpenoid biosynthetic process//carbon utilization	catalytic activity//transketolase activity//1-deoxy-D-xylulose-5-phosphate synthase activity	--	Transketolase
25798454	431.501	380.959	330.412	443.566	444.57	351.843	419.204	464.38	449.949	331.547	308.298	425.794	521.461	795.213	757.861	459.025	494.472	435.225	510.85	643.158	455.369	1302.15	1442.17	2005.95	TRIVIDRAFT_83567	NW_014013665.1	165760	167289	-	1530	protein_coding	hypothetical protein	hypothetical protein TRIVIDRAFT_83567 [Trichoderma virens Gv29-8]	Trichoderma atroviride clone JGIBTOG-29M6, complete sequence	--	--	--	--	--	--	--
25798219	574.031	554.847	627.571	858.782	897.752	757.385	770.906	949.264	831.124	661.874	860.019	828.786	794.833	752.908	845.541	553.86	523.154	482.865	290.106	272.251	391.125	214.385	181.035	99.4835	TRIVIDRAFT_80941	NW_014013666.1	564754	567124	+	2242	protein_coding	glycoside hydrolase family 72 protein	glycoside hydrolase family 72 [Trichoderma reesei QM6a]>gi|340516167|gb|EGR46417.1| glycoside hydrolase family 72 [Trichoderma reesei QM6a]>gi|572276213|gb|ETR99562.1| 1,3-beta-glucanosyltransferase gel4 [Trichoderma reesei RUT C-30]	Trichoderma reesei QM6a glycoside hydrolase family 72 (TRIREDRAFT_22914), mRNA	--	1,3-beta-glucanosyltransferase gel4 OS=Neosartorya fumigata (strain ATCC MYA-4609 / Af293 / CBS 101355 / FGSC A1100) GN=gel4 PE=3 SV=1	Glycosyl hydrolases family 2, TIM barrel domain	carbohydrate metabolic process	hydrolase activity, hydrolyzing O-glycosyl compounds//cation binding//hydrolase activity	--	--
25791237	2195.46	2046.58	1101.76	978.134	223.316	675.024	361.66	379.003	401.432	348.609	398.251	399.014	280.315	263.666	315.412	452.876	460.737	355.601	401.882	504.76	495.563	681.747	529.344	289.271	TRIVIDRAFT_217112	NW_014013658.1	276898	278503	-	1041	protein_coding	hypothetical protein	hypothetical protein TRIVIDRAFT_217112 [Trichoderma virens Gv29-8]>gi|358396950|gb|EHK46325.1| hypothetical protein TRIATDRAFT_299023 [Trichoderma atroviride IMI 206040]	Trichoderma reesei QM6a 60s ribosomal protein L152/L15B (TRIREDRAFT_62820), partial mRNA	large subunit ribosomal protein L15e	60S ribosomal protein L15 OS=Neurospora crassa (strain ATCC 24698 / 74-OR23-1A / CBS 708.71 / DSM 1257 / FGSC 987) GN=rpl-15 PE=3 SV=1	Ribosomal L15//NADH dehydrogenase [ubiquinone] 1 subunit C1, mitochondrial	translation//ribosome biogenesis	structural constituent of ribosome	mitochondrial respiratory chain complex I//mitochondrion//ribosome	60s ribosomal protein L15
25797723	98.053	41.3597	337.291	188.073	148.921	117.124	147.825	144.422	134.975	170.61	169.134	123.378	198.326	314.134	263.414	79.8819	80.1701	107.28	523.64	624.356	224.93	2897.46	2841.11	4530.79	TRIVIDRAFT_74704	NW_014013657.1	294574	296347	+	1704	protein_coding	hypothetical protein	hypothetical protein TRIVIDRAFT_74704 [Trichoderma virens Gv29-8]	--	--	--	--	--	--	--	--
25793421	381.973	452.624	564.938	808.225	809.88	612.129	370.206	356.491	652.371	312.006	440.7	599.836	419.32	605.479	735.18	279.329	363	466.934	352.312	506.686	476.259	1473.19	1328.17	1093.55	TRIVIDRAFT_35321	NW_014013747.1	1150899	1151806	-	840	protein_coding	hypothetical protein	hypothetical protein TRIVIDRAFT_35321 [Trichoderma virens Gv29-8]	Trichoderma reesei QM6a predicted protein (TRIREDRAFT_79089), partial mRNA	--	--	Domain of unknown function (DUF329)//SUR7/PalI family//Glutamate-cysteine ligase family 2(GCS2)	cellular modified amino acid biosynthetic process//glutathione metabolic process	glutamate-cysteine ligase activity//zinc ion binding	glutamate-cysteine ligase complex//plasma membrane	--
25798433	553.657	635.269	698.673	548.6	588.339	542.19	478.209	498.627	640.193	331.34	454.74	505.646	487.754	586.064	593.673	359.805	393.287	441.987	634.652	676.33	731.088	887.18	996.923	1188.99	TRIVIDRAFT_83352	NW_014013669.1	438336	439306	-	857	protein_coding	hypothetical phosphatidylglycerol/phosphatidylinositol transfer protein precursor	hypothetical phosphatidylglycerol/phosphatidylinositol transfer protein precursor [Trichoderma virens Gv29-8]	Trichoderma reesei QM6a predicted protein (TRIREDRAFT_45085), mRNA	--	Phosphatidylglycerol/phosphatidylinositol transfer protein OS=Magnaporthe oryzae (strain 70-15 / ATCC MYA-4617 / FGSC 8958) GN=NPC2 PE=3 SV=2	--	--	--	--	Uncharacterized conserved protein, contains ML domain
25787915	1520.85	1532.61	1167.81	801.966	760.761	850.54	545.502	477.904	531.32	703.342	495.962	459.202	405.424	371.887	439.851	436.598	458.803	526.283	389.099	275.703	420.781	280.414	294.106	234.975	TRIVIDRAFT_144795	NW_014013746.1	770534	770793	-	189	protein_coding	hypothetical protein	hypothetical protein TRIVIDRAFT_144795 [Trichoderma virens Gv29-8]	Trichoderma reesei QM6a predicted protein (TRIREDRAFT_122697), partial mRNA	large subunit ribosomal protein L36	50S ribosomal protein L36 OS=Chlorobium chlorochromatii (strain CaD3) GN=rpmJ PE=3 SV=1	Ribosomal protein L36//Ribosomal protein L35	ribosome biogenesis//translation	structural constituent of ribosome	ribosome//intracellular	Mitochondrial/chloroplast ribosomal protein L36
25789026	1079.56	894.172	1151.15	710.598	833.197	840.442	797.037	841.94	756.336	596.929	573.664	546.949	636.245	588.225	672.213	474.431	487.913	392.688	238.944	200.111	266.438	211.896	274.482	277.333	TRIVIDRAFT_179956	NW_014013743.1	1800835	1802680	+	1846	protein_coding	hypothetical protein	hypothetical protein TRIVIDRAFT_179956 [Trichoderma virens Gv29-8]	Hypocrea lixii erg1 gene for squalene epoxidase	squalene monooxygenase	Squalene monooxygenase OS=Candida albicans (strain SC5314 / ATCC MYA-2876) GN=ERG1 PE=3 SV=1	Ketopantoate reductase PanE/ApbA//3-hydroxyacyl-CoA dehydrogenase, NAD binding domain//Pyridine nucleotide-disulphide oxidoreductase//Pyridine nucleotide-disulphide oxidoreductase//Glucose inhibited division protein A//ThiF family//NAD-dependent glycerol-3-phosphate dehydrogenase N-terminus//FAD dependent oxidoreductase//FAD binding domain//FAD dependent oxidoreductase//Squalene epoxidase//Lycope…	terpenoid biosynthetic process//tryptophan metabolic process//glycerol-3-phosphate catabolic process//lysine catabolic process//oxidation-reduction process//fatty acid biosynthetic process//benzoate metabolic process//isoleucine catabolic process//pantothenate biosynthetic process//steroid biosynthetic process//fatty acid metabolic process//leucine catabolic process//carotenoid biosynthetic proce…	oxidoreductase activity, acting on the CH-OH group of donors, NAD or NADP as acceptor//oxidoreductase activity//oxidoreductase activity, acting on paired donors, with incorporation or reduction of molecular oxygen//flavin adenine dinucleotide binding//FAD binding//small protein activating enzyme activity//squalene monooxygenase activity//2-dehydropantoate 2-reductase activity//3-hydroxyacyl-CoA d…	integral component of membrane	Squalene monooxygenase
25790953	188.207	141.283	126.67	293.12	235.83	285.384	798.794	970.932	636.684	1034.69	875.855	703.681	1223.69	997.041	1065.1	998.853	945.215	406.268	327.496	761.471	301.546	197.189	245.345	510.04	TRIVIDRAFT_215557	NW_014013745.1	267684	269596	+	1913	protein_coding	hypothetical protein	hypothetical protein TRIVIDRAFT_215557 [Trichoderma virens Gv29-8]	Trichoderma reesei QM6a predicted protein (TRIREDRAFT_44230), mRNA	--	--	--	--	--	--	--
25798931	618.025	802.136	740.722	637.628	911.398	588.307	574.594	586.257	902.433	269.245	415.285	680.17	638.95	722.005	819.977	273.259	384.756	547.029	408.528	480.444	490.236	693.667	629.841	394.27	TRIVIDRAFT_90424	NW_014013665.1	929245	930679	-	1435	protein_coding	hypothetical protein	hypothetical protein TRIVIDRAFT_90424 [Trichoderma virens Gv29-8]	Trichoderma reesei QM6a predicted protein (TRIREDRAFT_107871), partial mRNA	--	--	--	--	--	--	--
25793449	702.113	564.826	694.679	536.562	543.339	564.65	674.384	650.807	670.017	633.61	678.485	520.661	664.135	462.957	570.693	612.661	558.277	493.468	718.29	760.916	640.611	577.384	498.034	198.113	TRIVIDRAFT_35549	NW_014013747.1	914093	914932	+	660	protein_coding	hypothetical protein	hypothetical protein TRIVIDRAFT_35549 [Trichoderma virens Gv29-8]	Trichoderma reesei QM6a predicted protein (TRIREDRAFT_79174), partial mRNA	--	Uncharacterized membrane protein C16E9.09c OS=Schizosaccharomyces pombe (strain 972 / ATCC 24843) GN=SPBC16E9.09c PE=3 SV=1	emp24/gp25L/p24 family/GOLD	transport	--	integral component of membrane	emp24/gp25L/p24 family of membrane trafficking proteins
25790436	431.842	529.306	421.81	821.918	718.164	650.097	414.903	523.722	460.39	364.716	483.692	558.925	631.663	737.97	949.576	343.77	362.41	625.223	502.325	515.857	595.13	620.442	812.703	1008.62	TRIVIDRAFT_208143	NW_014013746.1	213055	215469	-	1902	protein_coding	hypothetical protein	hypothetical protein TRIVIDRAFT_208143 [Trichoderma virens Gv29-8]	Trichoderma reesei QM6a predicted protein (TRIREDRAFT_108909), partial mRNA	--	High mobility group protein 1 OS=Saccharomyces cerevisiae (strain ATCC 204508 / S288c) GN=HMO1 PE=1 SV=1	--	--	--	--	--
25798137	1135.67	1034.73	448.09	654.426	380.043	637.6	443.192	542.909	397.045	523.882	582.979	466.849	462.035	484.994	471.825	531.583	579.479	518.953	396.471	386.782	478.13	760.066	802.345	892.427	TRIVIDRAFT_80093	NW_014013657.1	500334	502495	+	1832	protein_coding	hypothetical protein	hypothetical protein THITE_2154358 [Thielavia terrestris NRRL 8126]>gi|346999633|gb|AEO66035.1| hypothetical protein THITE_2154358 [Thielavia terrestris NRRL 8126]	Trichoderma reesei QM6a predicted protein (TRIREDRAFT_46619), mRNA	translation initiation factor 4A	ATP-dependent RNA helicase eIF4A OS=Phaeosphaeria nodorum (strain SN15 / ATCC MYA-4574 / FGSC 10173) GN=TIF1 PE=3 SV=1	tRNA synthetases class I (W and Y)//Flavivirus DEAD domain//DEAD/DEAH box helicase//Type III restriction enzyme, res subunit	viral genome replication//tRNA aminoacylation for protein translation	aminoacyl-tRNA ligase activity//ATP binding//nucleotide binding//hydrolase activity//nucleic acid binding//DNA binding//ATP-dependent helicase activity	--	Translation initiation factor 4F, helicase subunit (eIF-4A) and related helicases
25793644	591.005	403.856	812.908	350.824	442.445	284.731	296.536	335.71	399.206	184.479	138.685	307.576	310.289	500.101	422.379	160.477	205.473	370.337	673.145	585.391	961.22	1869.55	1344.91	2012.78	TRIVIDRAFT_37717	NW_014013744.1	483472	483948	-	339	protein_coding	hypothetical protein	hypothetical protein TRIVIDRAFT_37717 [Trichoderma virens Gv29-8]	Trichoderma reesei QM6a predicted protein (TRIREDRAFT_22201), partial mRNA	--	--	--	--	--	--	--
25791584	401.687	340.722	266.48	423.58	638.772	561.316	540.599	519.236	531.735	565.274	423.152	533.075	872.848	1052.81	766.709	964.555	997.742	1230.46	723.945	531.108	715.829	57.6898	98.1754	117.63	TRIVIDRAFT_221754	NW_014013743.1	1208288	1209836	-	480	protein_coding	hypothetical protein	hypothetical protein TRIVIDRAFT_221754 [Trichoderma virens Gv29-8]	--	--	--	--	--	--	--	--
25799025	714.818	618.581	740.583	705.274	588.055	914.924	781.609	822.752	828.168	553.463	678.197	750.127	571.668	312.773	360.693	422.265	425.542	532.619	488.939	496.993	409.232	517.89	378.988	245.612	TRIVIDRAFT_92093	NW_014013747.1	1793384	1794242	+	773	protein_coding	hypothetical protein	hypothetical protein TRIVIDRAFT_92093 [Trichoderma virens Gv29-8]	Trichoderma reesei QM6a predicted protein (TRIREDRAFT_108398), partial mRNA	6,7-dimethyl-8-ribityllumazine synthase	6,7-dimethyl-8-ribityllumazine synthase OS=Magnaporthe oryzae (strain 70-15 / ATCC MYA-4617 / FGSC 8958) GN=MGG_04626 PE=1 SV=1	6,7-dimethyl-8-ribityllumazine synthase	riboflavin biosynthetic process	--	riboflavin synthase complex	--
25795333	1542.19	1211.13	1310.64	1070.76	847.779	1128.38	78.224	108.54	51.6516	219.358	373.431	188.67	403.618	418.437	356.772	743.092	596.365	866.77	748.298	480.444	729.625	138.636	197.348	8.9692	TRIVIDRAFT_53537	NW_014013700.1	7448	8533	+	1086	protein_coding	hypothetical protein	hypothetical protein TRIVIDRAFT_53537 [Trichoderma virens Gv29-8]	--	--	Protein ocs OS=Agrobacterium tumefaciens (strain 15955) GN=ocs PE=3 SV=1	NAD-dependent glycerol-3-phosphate dehydrogenase N-terminus//Ketopantoate reductase PanE/ApbA//FAD binding domain//Pyridine nucleotide-disulphide oxidoreductase//Glucose inhibited division protein A//Lycopene cyclase protein//NAD/NADP octopine/nopaline dehydrogenase, alpha-helical domain	pantothenate biosynthetic process//glycerol-3-phosphate catabolic process//carotenoid biosynthetic process//oxidation-reduction process//tRNA processing	oxidoreductase activity//oxidoreductase activity, acting on the CH-OH group of donors, NAD or NADP as acceptor//oxidoreductase activity, acting on paired donors, with incorporation or reduction of molecular oxygen//flavin adenine dinucleotide binding//2-dehydropantoate 2-reductase activity//NAD binding//FAD binding//coenzyme binding	--	--
25797916	570.632	520.267	528.787	752.563	496.759	694.063	656.646	704.493	677.986	661.678	684.068	492.598	718.72	822.8	871.562	336.217	333.197	467.965	550.241	714.512	241.544	440.317	386.121	483.752	TRIVIDRAFT_77411	NW_014013669.1	350313	351400	-	945	protein_coding	hypothetical protein	hypothetical protein TRIATDRAFT_301304 [Trichoderma atroviride IMI 206040]	Trichoderma reesei QM6a predicted protein (TRIREDRAFT_22489), partial mRNA	electron transfer flavoprotein beta subunit	Electron transfer flavoprotein subunit beta OS=Dictyostelium discoideum GN=etfb PE=3 SV=1	--	--	--	--	Electron transfer flavoprotein, beta subunit
25786808	647.819	599.793	690.39	559.893	582.346	671.255	686.778	734.037	671.247	606.009	657.047	645.088	601.104	503.451	476.902	581.69	543.806	566.299	550.695	520.507	543.673	387.818	385.04	394.435	cdc42	NW_014013660.1	664454	666428	+	1272	protein_coding	GTPase Cdc42	GTPase Cdc42 [Trichoderma virens Gv29-8]>gi|818157544|gb|KKO98422.1| cell division control protein 42 [Trichoderma harzianum]	Trichoderma reesei QM6a cell division control protein (TRIREDRAFT_50335), mRNA	cell division control protein 42	Cell division control protein 42 homolog OS=Schizosaccharomyces pombe (strain 972 / ATCC 24843) GN=cdc42 PE=1 SV=1	ADP-ribosylation factor family//Ras family//Ras of Complex, Roc, domain of DAPkinase	small GTPase mediated signal transduction	GTP binding	--	Ras-related small GTPase, Rho type
25798518	1224.14	691.881	541.305	364.454	541.086	512.168	753.272	920.173	556.169	384.647	236.822	397.261	1019.84	1253.26	976.223	368.611	401.442	430.708	193.21	184.599	221.202	158.788	602.159	788.191	TRIVIDRAFT_84300	NW_014013745.1	189500	191335	-	1767	protein_coding	hypothetical protein	hypothetical protein THAR02_08208 [Trichoderma harzianum]	--	--	Putative 2-hydroxyacid dehydrogenase C1773.17c OS=Schizosaccharomyces pombe (strain 972 / ATCC 24843) GN=SPBC1773.17c PE=3 SV=3	D-isomer specific 2-hydroxyacid dehydrogenase, catalytic domain//D-isomer specific 2-hydroxyacid dehydrogenase, NAD binding domain//NAD binding domain of 6-phosphogluconate dehydrogenase	oxidation-reduction process//pentose-phosphate shunt//metabolic process//D-gluconate metabolic process	oxidoreductase activity, acting on the CH-OH group of donors, NAD or NADP as acceptor//phosphogluconate dehydrogenase (decarboxylating) activity//NAD binding	--	Glyoxylate/hydroxypyruvate reductase (D-isomer-specific 2-hydroxy acid dehydrogenase superfamily)
novel.467	523.329	667.35	754.45	672.281	817.82	688.33	487.502	537.033	591.361	455.494	448.413	750.053	657.264	895.087	849.802	268.032	311.824	437.835	350.89	336.534	354.316	579.437	556.598	710.35	-	NW_014013657.1	1013255	1017352	-	1741	-	PF01145:SPFH domain / Band 7 family	hypothetical protein TRIVIDRAFT_228566 [Trichoderma virens Gv29-8]	Trichoderma reesei QM6a SPFH domain family protein (TRIREDRAFT_121800), partial mRNA	--	Putative band 7 family protein R614 OS=Acanthamoeba polyphaga mimivirus GN=MIMI_R614 PE=3 SV=1	--	--	--	--	Prohibitins and stomatins of the PID superfamily
novel.9608	781.196	768.557	688.506	609.173	595.732	657.704	712.575	653.997	621.81	585.136	512.126	508.686	614.512	537.967	760.868	495.783	605.997	540.649	396.861	338.243	489.766	303.943	469.567	363.666	-	NW_014013745.1	1727466	1729174	+	1080	-	PF10775:ATP synthase complex subunit h	hypothetical protein THAR02_01597 [Trichoderma harzianum]	Trichoderma reesei QM6a predicted protein (TRIREDRAFT_73697), mRNA	F-type H+-transporting ATPase subunit h	--	Mitochondrial ATP synthase coupling factor 6	ATP synthesis coupled proton transport//proton transport	hydrogen ion transmembrane transporter activity	mitochondrial proton-transporting ATP synthase complex, coupling factor F(o)	--
25798747	894.923	786.974	756.139	619.32	523.535	666.892	685.493	677.612	648.317	640.443	718.654	554.966	612.493	520.073	599.03	537.607	590.618	564.798	428.299	426.681	461.579	257.923	243.879	147.54	TRIVIDRAFT_87678	NW_014013658.1	93095	93953	+	743	protein_coding	hypothetical protein	hypothetical protein THAR02_00286, partial [Trichoderma harzianum]	Trichoderma reesei QM6a predicted protein (TRIREDRAFT_55088), partial mRNA	NADH dehydrogenase (ubiquinone) Fe-S protein 4	NADH-ubiquinone oxidoreductase 21 kDa subunit, mitochondrial OS=Neurospora crassa (strain ATCC 24698 / 74-OR23-1A / CBS 708.71 / DSM 1257 / FGSC 987) GN=nuo-21 PE=1 SV=2	ETC complex I subunit conserved region	electron transport chain	oxidoreductase activity, acting on NAD(P)H	--	NADH:ubiquinone oxidoreductase, NDUFS4/18 kDa subunit
25789185	726.98	625.03	659.292	531.322	602.72	607.993	766.109	614.993	697.357	740.166	610.048	467.142	699.436	537.405	708.51	572.025	621.026	571.266	484.712	342.951	412.653	330.185	341.528	125.488	TRIVIDRAFT_184162	NW_014013659.1	1392876	1393418	+	396	protein_coding	hypothetical protein	hypothetical protein TRIVIDRAFT_184162 [Trichoderma virens Gv29-8]>gi|572282694|gb|ETS05708.1| LSM domain-containing protein [Trichoderma reesei RUT C-30]>gi|818166056|gb|KKP05537.1| U6 snRNA-associated Sm-like protein LSm6 [Trichoderma harzianum]	Trichoderma reesei QM6a predicted protein (TRIREDRAFT_76073), partial mRNA	U6 snRNA-associated Sm-like protein LSm6	U6 snRNA-associated Sm-like protein LSm6 OS=Neurospora crassa (strain ATCC 24698 / 74-OR23-1A / CBS 708.71 / DSM 1257 / FGSC 987) GN=snr-6 PE=3 SV=2	--	--	--	--	Small nuclear ribonucleoprotein F
25798047	338.293	388.36	432.955	682.002	899.205	542.141	393.373	381.721	717.68	323.551	494.005	735.461	500.393	562.254	1051.58	283.637	367.564	526.429	367.448	452.845	434.777	1052.14	687.778	700.838	TRIVIDRAFT_78984	NW_014013745.1	320060	321483	-	1424	protein_coding	hypothetical protein	hypothetical protein TRIVIDRAFT_78984 [Trichoderma virens Gv29-8]	Trichoderma reesei QM6a predicted protein (TRIREDRAFT_119797), partial mRNA	--	--	--	--	--	--	--
25790982	756.005	743.766	743.289	512.423	481.717	548.348	524.686	535.55	546.63	473.081	490.552	511.8	550.268	532.11	581.903	451.975	469.209	418.11	525.356	519.537	571.72	611.428	644.864	566.862	TRIVIDRAFT_215683	NW_014013745.1	1974538	1976164	-	1257	protein_coding	hypothetical protein	hypothetical protein TRIVIDRAFT_215683 [Trichoderma virens Gv29-8]	Trichoderma reesei QM6a predicted protein (TRIREDRAFT_43680), mRNA	pre-mRNA branch site protein p14	Splicing factor 3B subunit 6-like protein OS=Caenorhabditis elegans GN=C50D2.5 PE=3 SV=2	RNA recognition motif. (a.k.a. RRM, RBD, or RNP domain)	--	nucleic acid binding	--	Predicted RNA-binding protein (RRM superfamily)
25797866	1027.05	841.144	884.965	670.935	599.471	797.013	1061.77	1077.48	1083.06	548.81	566.871	648.657	764.71	742.334	577.695	289.972	292.499	232.104	125.829	135.495	185.401	30.4505	41.8523	30.9935	TRIVIDRAFT_76879	NW_014013666.1	114561	116365	-	1614	protein_coding	glycoside hydrolase family 72 protein	glycoside hydrolase family 72 protein [Trichoderma virens Gv29-8]	--	--	1,3-beta-glucanosyltransferase gel4 OS=Neosartorya fumigata (strain ATCC MYA-4609 / Af293 / CBS 101355 / FGSC A1100) GN=gel4 PE=3 SV=1	Cellulase (glycosyl hydrolase family 5)//Glycosyl hydrolases family 2, TIM barrel domain	carbohydrate metabolic process	hydrolase activity, hydrolyzing O-glycosyl compounds	--	--
25787876	423.356	407.644	563.587	843.158	961.257	850.5	626.995	675.493	900.457	424.901	480.297	585.901	703.358	605.692	820.453	475.044	510.37	595.718	344.821	445.775	418.044	172.99	145.536	163.467	TRIVIDRAFT_143217	NW_014013747.1	1998264	1999939	-	1623	protein_coding	hypothetical protein	hypothetical protein TRIATDRAFT_138825 [Trichoderma atroviride IMI 206040]	Trichoderma reesei QM6a predicted protein (TRIREDRAFT_80994), mRNA	phosphoacetylglucosamine mutase	Phosphoacetylglucosamine mutase OS=Candida albicans GN=AGM1 PE=1 SV=1	Phosphoglucomutase/phosphomannomutase, alpha/beta/alpha domain III//Phosphoglucomutase/phosphomannomutase, C-terminal domain//Phosphoglucomutase/phosphomannomutase, alpha/beta/alpha domain II//Phosphoglucomutase/phosphomannomutase, alpha/beta/alpha domain I	carbohydrate metabolic process//organic substance metabolic process	intramolecular transferase activity, phosphotransferases	--	Phosphoglucomutase/phosphomannomutase
25787166	613.246	600.347	678.521	553.503	581.253	554.898	523.951	601.413	561.983	466.886	490.458	482.55	608.347	714.033	714.989	526.68	529.092	476.752	380.199	371.012	396.47	532.971	552.43	605.091	TRIVIDRAFT_120437	NW_014013747.1	2346764	2347488	-	651	protein_coding	hypothetical protein	hypothetical protein TRIVIDRAFT_120437, partial [Trichoderma virens Gv29-8]	Trichoderma reesei QM6a predicted protein (TRIREDRAFT_67217), partial mRNA	iron-sulfur cluster assembly protein	Iron-sulfur assembly protein 1 OS=Saccharomyces cerevisiae (strain ATCC 204508 / S288c) GN=ISA1 PE=1 SV=1	--	--	--	--	Fe-S cluster biosynthesis protein ISA1 (contains a HesB-like domain)
25798663	1924.12	1797.63	1175.31	1082.62	255.759	741.876	347.678	351.113	408.655	277.695	350.315	338.316	277.645	296.941	333.255	384.352	321.193	341.525	320.086	426.048	338.383	468.887	371.969	180.256	TRIVIDRAFT_86297	NW_014013747.1	1139036	1140153	+	686	protein_coding	hypothetical protein	60S ribosomal protein L44 [Hirsutella minnesotensis 3608]	Trichoderma reesei QM6a 40s ribosomal protein L44e (TRIREDRAFT_79106), mRNA	large subunit ribosomal protein L44e	60S ribosomal protein L44 OS=Yarrowia lipolytica (strain CLIB 122 / E 150) GN=RPL44 PE=3 SV=3	Ribosomal protein L44	ribosome biogenesis//translation	structural constituent of ribosome	ribosome//intracellular	60S ribosomal protein L44
25798395	582.239	415.376	467.146	634.471	352.544	671.293	339.843	450.396	245.233	431	570.934	421.513	579.052	420.911	445.292	845.839	899.558	896.742	996.232	670.485	1170.72	198.473	163.978	175.456	TRIVIDRAFT_82877	NW_014013660.1	927581	929606	-	1896	protein_coding	hypothetical protein	adenosylhomocysteinase [Trichoderma reesei RUT C-30]	Trichoderma reesei QM6a predicted protein (TRIREDRAFT_110171), partial mRNA	adenosylhomocysteinase	Adenosylhomocysteinase OS=Candida albicans (strain SC5314 / ATCC MYA-2876) GN=SAH1 PE=1 SV=2	D-isomer specific 2-hydroxyacid dehydrogenase, NAD binding domain//3-hydroxyacyl-CoA dehydrogenase, NAD binding domain//S-adenosyl-L-homocysteine hydrolase//TrkA-N domain//Glutamate/Leucine/Phenylalanine/Valine dehydrogenase	cellular amino acid metabolic process//potassium ion transport//valine catabolic process//isoleucine catabolic process//leucine catabolic process//fatty acid metabolic process//oxidation-reduction process//lysine catabolic process//fatty acid biosynthetic process//benzoate metabolic process//one-carbon metabolic process//methionine metabolic process//tryptophan metabolic process	3-hydroxyacyl-CoA dehydrogenase activity//NAD binding//oxidoreductase activity//adenosylhomocysteinase activity	--	S-adenosylhomocysteine hydrolase
25792382	37.8286	25.0375	98.9642	131.446	484.275	354.597	615.365	621.061	432.842	693.322	595.948	588.622	635.588	496.246	321.624	932.114	900.677	1091.7	1098.79	1216.9	817.963	324.442	316.62	207.791	TRIVIDRAFT_231246	NW_014013668.1	657231	659249	-	1798	protein_coding	hypothetical protein	hypothetical protein S40285_05485 [Stachybotrys chlorohalonata IBT 40285]	--	sulfite oxidase	Sulfite oxidase, mitochondrial OS=Mus musculus GN=Suox PE=2 SV=2	Oxidoreductase molybdopterin binding domain//Mo-co oxidoreductase dimerisation domain	oxidation-reduction process//nitrate assimilation	oxidoreductase activity//molybdenum ion binding	--	Sulfite oxidase, molybdopterin-binding component
25798645	633.898	531.284	555.716	534.829	475.609	568.317	521.445	594.006	507.183	646.574	671.832	458.711	703.064	609.975	699.033	670.47	713.609	847.942	423.438	460.668	370.558	326.475	301.626	146.338	TRIVIDRAFT_86048	NW_014013747.1	89179	90190	-	801	protein_coding	hypothetical protein	hypothetical protein TRIVIDRAFT_86048 [Trichoderma virens Gv29-8]	Trichoderma reesei QM6a predicted protein (TRIREDRAFT_60089), partial mRNA	succinate dehydrogenase (ubiquinone) cytochrome b560 subunit	Succinate dehydrogenase cytochrome B subunit, mitochondrial OS=Schizosaccharomyces pombe (strain 972 / ATCC 24843) GN=sdh3 PE=3 SV=1	Succinate dehydrogenase/Fumarate reductase transmembrane subunit	--	oxidoreductase activity, acting on the CH-CH group of donors	--	Succinate dehydrogenase, cytochrome b subunit
25798884	11.7168	6.14829	78.1376	4176.6	630.564	3786.48	912.913	910.737	647.812	524.667	437.183	474.298	108.817	160.076	79.4963	7.13307	7.97497	2.07373	0.937648	3.16499	1.69685	0.385802	0.204622	0.926194	TRIVIDRAFT_89752	NW_014013667.1	16717	18200	+	1426	protein_coding	hypothetical protein	hypothetical protein TRIVIDRAFT_89752 [Trichoderma virens Gv29-8]	Hypocrea lixii mRNA for putative aspartic protease (p6281 gene)	--	Polyporopepsin OS=Irpex lacteus PE=1 SV=1	Eukaryotic aspartyl protease	proteolysis	aspartic-type endopeptidase activity	--	Aspartyl protease
25790926	916.949	852.589	822.658	646.773	537.089	594.449	562.223	553.504	616.305	502.043	515.425	476.176	482.272	506.443	560.429	404.626	429.046	390.049	320.468	295.812	352.074	498.54	593.237	534.905	TRIVIDRAFT_215384	NW_014013746.1	461526	462959	+	1375	protein_coding	hypothetical protein	hypothetical protein TRIVIDRAFT_215384 [Trichoderma virens Gv29-8]	Trichoderma reesei QM6a predicted protein (TRIREDRAFT_79344), partial mRNA	--	--	Mitochondrial protein Pet20//Bacterial regulatory proteins, crp family//H-type lectin domain	cell adhesion//regulation of transcription, DNA-templated	carbohydrate binding//DNA binding	mitochondrion	--
25791146	682.211	855.169	432.086	521.846	440.216	400.901	655.013	601.452	677.276	264.854	224.215	271.596	846.205	1172.27	1351.21	354.067	409.58	404.468	305.229	311.34	342.412	254.311	349.543	729.585	TRIVIDRAFT_216624	NW_014013664.1	209628	211168	-	1541	protein_coding	hypothetical protein	hypothetical protein TRIVIDRAFT_216624 [Trichoderma virens Gv29-8]	Trichoderma harzianum strain IOC-3844 clone egl1BAC, complete sequence	--	--	--	--	--	--	--
25792454	586.231	451.074	545.584	724.112	780.889	647.131	592.56	722.732	676.131	527.511	746.23	568.77	621.872	668.003	680.385	618.391	530.346	559.016	320.561	272.979	412.184	186.033	199.921	184.455	TRIVIDRAFT_2321	NW_014013747.1	1415493	1417312	-	1731	protein_coding	glycoside hydrolase family 17 protein	glycoside hydrolase family 17 protein, partial [Trichoderma virens Gv29-8]	Trichoderma reesei QM6a glycoside hydrolase family 17 (TRIREDRAFT_49193), partial mRNA	--	Probable beta-glucosidase btgE OS=Neosartorya fumigata (strain ATCC MYA-4609 / Af293 / CBS 101355 / FGSC A1100) GN=btgE PE=3 SV=2	--	--	--	--	--
25798585	101.779	142.636	173.192	627.859	594.345	356.889	204.001	220.943	284.719	351.985	394.908	277.197	456.187	427.696	469.475	658.274	567.524	660.967	833.817	791.192	575.381	1214.94	1229.7	1188.02	TRIVIDRAFT_85211	NW_014013746.1	1159468	1161999	-	2214	protein_coding	hypothetical protein	putative fumarate reductase/succinate dehydrogenase [Trichoderma atroviride IMI 206040]	Trichoderma reesei QM6a predicted protein (TRIREDRAFT_81303), partial mRNA	--	Fumarate reductase OS=Schizosaccharomyces pombe (strain 972 / ATCC 24843) GN=osm1 PE=3 SV=1	FAD dependent oxidoreductase//FAD binding domain//Flavin containing amine oxidoreductase//FAD dependent oxidoreductase//Pyridine nucleotide-disulphide oxidoreductase//Pyridine nucleotide-disulphide oxidoreductase//Glucose inhibited division protein A	tRNA processing//oxidation-reduction process	FAD binding//flavin adenine dinucleotide binding//oxidoreductase activity	--	Fumarate reductase, flavoprotein subunit
25787193	591.442	522.264	696.459	520.483	480.115	555.001	579.475	539.65	497.77	548.051	517.272	445.566	538.399	370.375	489.072	460.642	421.839	346.967	776.947	771.95	684.6	634.019	510.337	263.077	TRIVIDRAFT_121404	NW_014013657.1	1564748	1565448	-	492	protein_coding	oligosaccharyl transferase	oligosaccharyl transferase, partial [Trichoderma virens Gv29-8]	Gaeumannomyces graminis var. tritici R3-111a-1 defender against cell death 1 protein mRNA	oligosaccharyltransferase complex subunit epsilon	Dolichyl-diphosphooligosaccharide--protein glycosyltransferase subunit dad1 OS=Xenopus laevis GN=dad1 PE=3 SV=1	DAD family	protein N-linked glycosylation via asparagine	dolichyl-diphosphooligosaccharide-protein glycotransferase activity	integral component of membrane//oligosaccharyltransferase complex	Defender against cell death protein/oligosaccharyltransferase, epsilon subunit
25791076	94.093	151.176	271.653	1083.74	1150.44	506.044	77.0977	84.3823	605.199	100.985	188.356	654.529	177.687	604.628	1253.2	52.7936	131.855	381.04	224.939	612.639	393.867	1410.89	1057.56	1488.59	TRIVIDRAFT_216205	NW_014013679.1	118897	121063	-	2167	protein_coding	hypothetical protein	hypothetical protein TRIVIDRAFT_216205 [Trichoderma virens Gv29-8]	Trichoderma reesei QM6a predicted protein (TRIREDRAFT_56396), partial mRNA	mitochondrial chaperone BCS1	Probable mitochondrial chaperone BCS1-B OS=Dictyostelium discoideum GN=bcsl1b PE=3 SV=1	AAA domain, putative AbiEii toxin, Type IV TA system//Holliday junction DNA helicase ruvB N-terminus//ABC transporter transmembrane region//ATPase family associated with various cellular activities (AAA)//AAA domain (dynein-related subfamily)	DNA repair//DNA recombination//transport//transmembrane transport	ATP binding//ATPase activity//ATPase activity, coupled to transmembrane movement of substances//four-way junction helicase activity	Holliday junction helicase complex//replication fork//integral component of membrane	AAA+-type ATPase
25792298	303.604	205.001	599.447	1283.47	909.487	1447.95	807.601	709.121	608.714	887.652	872.904	592.948	665.981	361.581	358.533	651.257	630.08	436.632	114.853	96.9278	166.977	0.476943	0.853744	3.00561	TRIVIDRAFT_230186	NW_014013744.1	623145	624682	+	1538	protein_coding	hypothetical protein	hypothetical protein TRIVIDRAFT_230186 [Trichoderma virens Gv29-8]	--	aldehyde dehydrogenase (NAD+)	Aldehyde dehydrogenase OS=Emericella nidulans (strain FGSC A4 / ATCC 38163 / CBS 112.46 / NRRL 194 / M139) GN=aldA PE=3 SV=2	Aldehyde dehydrogenase family	oxidation-reduction process//metabolic process	oxidoreductase activity	--	Aldehyde dehydrogenase
25793207	130.155	157.692	104.867	184.663	184.535	283.603	263.26	241.523	218.347	257.09	265.947	259.658	323.082	331.193	289.126	693.874	650.043	493.727	789.943	1152.11	577.91	2073.61	1531.66	1240.08	TRIVIDRAFT_33511	NW_014013748.1	1426549	1426857	-	309	protein_coding	hypothetical protein	hypothetical protein TRIVIDRAFT_33511 [Trichoderma virens Gv29-8]	Nectria haematococca mpVI 77-13-4 hypothetical protein, mRNA	--	--	--	--	--	--	--
25786751	1149.48	1094.47	1024.27	644.995	611.302	622.27	719.823	777.734	958.246	311.313	354.94	541.527	585.73	885.729	893.513	230.204	245.232	259.912	150.912	126.827	166.665	100.818	126.074	103.803	TRIVIDRAFT_110796	NW_014013746.1	667305	668467	+	633	protein_coding	hypothetical protein	hypothetical protein TRIVIDRAFT_110796 [Trichoderma virens Gv29-8]	Trichoderma reesei QM6a dynein light chain (TRIREDRAFT_122552), mRNA	dynein light chain LC8-type	Dynein light chain, cytoplasmic OS=Emericella nidulans (strain FGSC A4 / ATCC 38163 / CBS 112.46 / NRRL 194 / M139) GN=nudG PE=3 SV=1	Dynein light chain type 1//ALIX V-shaped domain binding to HIV	microtubule-based process	protein binding	microtubule associated complex	Dynein light chain type 1
25790686	633.393	668.867	556.34	495.746	577.392	549.42	585.734	691.923	573.241	522.502	522.409	510.594	662.951	690.628	619.132	562.581	556.732	527.532	356.97	306.359	445.681	230.073	326.255	498.471	TRIVIDRAFT_212678	NW_014013744.1	2085211	2088449	+	3158	protein_coding	hypothetical protein	hypothetical protein TRIVIDRAFT_212678 [Trichoderma virens Gv29-8]	Trichoderma reesei QM6a predicted protein (TRIREDRAFT_22774), partial mRNA	--	Sterol regulatory element-binding protein 1 OS=Schizosaccharomyces pombe (strain 972 / ATCC 24843) GN=sre1 PE=1 SV=1	Protein of unknown function (DUF904)//Transcription factor IIA, alpha/beta subunit//Helix-loop-helix DNA-binding domain	transcription initiation from RNA polymerase II promoter//barrier septum assembly//FtsZ-dependent cytokinesis	protein dimerization activity	transcription factor TFIIA complex//cytoplasm	Predicted DNA-binding protein
25795398	534.853	465.849	471.637	471.094	436.645	554.163	564.117	545.93	535.609	506.455	507.749	454.064	488.253	375.216	358.879	469.857	437.693	562.554	683.033	724.016	587.5	437.859	479.833	876.425	TRIVIDRAFT_54078	NW_014013743.1	1477083	1477660	-	405	protein_coding	hypothetical protein	DNA-binding TFAR19-related protein [Trichoderma reesei RUT C-30]	Trichoderma reesei QM6a predicted protein (TRIREDRAFT_121262), partial mRNA	programmed cell death protein 5	DNA-binding protein MK1619 OS=Methanopyrus kandleri (strain AV19 / DSM 6324 / JCM 9639 / NBRC 100938) GN=MK1619 PE=3 SV=1	Double-stranded DNA-binding domain//RIH domain	calcium ion transmembrane transport//calcium ion transport	calcium channel activity//DNA binding	membrane	Apoptosis-related protein/predicted DNA-binding protein
25798089	447.448	401.52	554.714	422.286	480.744	493.999	520.775	516.088	527.498	407.653	481.654	495.439	458.274	483.847	511.829	550.424	553.682	473.303	297.063	275.197	388.593	737.342	729.016	1212.53	TRIVIDRAFT_79475	NW_014013748.1	769235	771656	-	2218	protein_coding	hypothetical protein	hypothetical protein TRIVIDRAFT_79475 [Trichoderma virens Gv29-8]	Trichoderma reesei QM6a predicted protein (TRIREDRAFT_123705), mRNA	UDPglucose 6-dehydrogenase	UDP-glucose 6-dehydrogenase 5 OS=Oryza sativa subsp. japonica GN=UGD5 PE=2 SV=1	NAD binding domain of 6-phosphogluconate dehydrogenase//UDP-glucose/GDP-mannose dehydrogenase family, central domain//UDP-glucose/GDP-mannose dehydrogenase family, NAD binding domain//Saccharopine dehydrogenase NADP binding domain//UDP-glucose/GDP-mannose dehydrogenase family, UDP binding domain	oxidation-reduction process//pentose-phosphate shunt//D-gluconate metabolic process	oxidoreductase activity//oxidoreductase activity, acting on the CH-OH group of donors, NAD or NADP as acceptor//NAD binding//phosphogluconate dehydrogenase (decarboxylating) activity	--	UDP-glucose/GDP-mannose dehydrogenase
25798707	364.671	280.551	368.509	1093.64	666.361	1252.46	606.795	527.112	592.605	497.789	474.467	425.156	626.432	468.472	495.765	545.815	449.505	614.073	503.098	629.974	341.015	217.863	217.925	135.277	TRIVIDRAFT_87170	NW_014013657.1	964111	965656	+	1351	protein_coding	hypothetical protein	hypothetical protein TRIATDRAFT_259253 [Trichoderma atroviride IMI 206040]	Trichoderma reesei QM6a alanine-glyoxylate aminotransferase (TRIREDRAFT_121814), mRNA	alanine-glyoxylate transaminase / serine-glyoxylate transaminase / serine-pyruvate transaminase	Alanine--glyoxylate aminotransferase 1 OS=Saccharomyces cerevisiae (strain ATCC 204508 / S288c) GN=AGX1 PE=1 SV=1	--	--	--	--	Alanine-glyoxylate aminotransferase AGT1
25797747	132.394	86.5364	166.9	835	590.117	887.44	418.814	239.79	649.395	196.077	173.41	222.452	219.293	280.245	223.23	244.041	195.685	300.326	841.869	1048.54	520.613	911.297	994.611	1947.05	TRIVIDRAFT_75089	NW_014013659.1	1544231	1545354	-	717	protein_coding	hypothetical protein	hypothetical protein TRIVIDRAFT_75089 [Trichoderma virens Gv29-8]	--	cytidine deaminase	Cytidine deaminase OS=Homo sapiens GN=CDA PE=1 SV=2	Cytidine and deoxycytidylate deaminase zinc-binding region//Cytidine and deoxycytidylate deaminase zinc-binding region	nitrogen compound metabolic process//pyrimidine nucleobase metabolic process//cytidine metabolic process//cytidine deamination	cytidine deaminase activity//zinc ion binding	--	Cytidine deaminase
25798761	550.406	465.568	576.542	554.242	437.666	485.291	540.337	509.533	503.792	494.468	483.581	433.148	514.321	390.647	496.264	482.184	462.385	388.958	728.64	738.676	669.488	578.987	497.121	339.856	TRIVIDRAFT_87873	NW_014013659.1	1053290	1055064	+	1571	protein_coding	hypothetical protein	hypothetical protein TRIVIDRAFT_87873 [Trichoderma virens Gv29-8]	Trichoderma reesei QM6a predicted protein (TRIREDRAFT_75972), partial mRNA	lectin, mannose-binding 2	L-type lectin-like domain-containing protein C126.08c OS=Schizosaccharomyces pombe (strain 972 / ATCC 24843) GN=SPCC126.08c PE=3 SV=1	Legume lectin domain//Legume-like lectin family	--	carbohydrate binding	membrane	Lectin VIP36, involved in the transport of glycoproteins carrying high mannose-type glycans
25788667	257.613	419.497	424.462	867.348	802.334	737.062	355.146	413.473	548.177	393.295	474.809	604.723	470.976	471.12	649.591	391.183	448.841	582.102	482.338	491.799	596.437	488.563	556.784	275.606	TRIVIDRAFT_167501	NW_014013746.1	716307	718121	+	1715	protein_coding	hypothetical protein	hypothetical protein TRIVIDRAFT_167501, partial [Trichoderma virens Gv29-8]	Trichoderma reesei QM6a predicted protein (TRIREDRAFT_22752), partial mRNA	--	E3 ubiquitin-protein ligase RNF167 OS=Homo sapiens GN=RNF167 PE=1 SV=1	Oxaloacetate decarboxylase, gamma chain//Anaphase-promoting complex subunit 11 RING-H2 finger//PHD-finger//Secretin N-terminal domain//Zinc-finger//RING-like zinc finger//Ring finger domain//Zinc finger, C3HC4 type (RING finger)//zinc-RING finger domain//RING-H2 zinc finger	sodium ion transport//pyruvate metabolic process//protein ubiquitination//arginine metabolic process//sodium ion export//pilus assembly//proline metabolic process	metal ion binding//protein binding//ubiquitin-protein transferase activity//sodium ion transmembrane transporter activity//oxaloacetate decarboxylase activity//zinc ion binding	outer membrane//membrane//anaphase-promoting complex	Predicted E3 ubiquitin ligase
25798522	747.263	721.498	212.069	643.659	308.818	508.619	297.059	391.61	260.164	330.61	347.758	324.641	294.817	362.071	404.644	389.592	413.346	355.459	336.683	333.071	361.646	1297.83	1122.4	1423.53	TRIVIDRAFT_84401	NW_014013745.1	554092	558115	-	3696	protein_coding	hypothetical protein	elongation factor 3 [Metarhizium guizhouense ARSEF 977]	Trichoderma reesei QM6a translation elongation factor 3-like protein (TRIREDRAFT_71363), mRNA	elongation factor 3	Elongation factor 3 OS=Candida glabrata (strain ATCC 2001 / CBS 138 / JCM 3761 / NBRC 0622 / NRRL Y-65) GN=TEF3 PE=3 SV=2	G-protein alpha subunit//Archaeal ATPase//Ethanolamine utilisation - propanediol utilisation//RNA helicase//50S ribosome-binding GTPase//AAA domain, putative AbiEii toxin, Type IV TA system//Ligated ion channel L-glutamate- and glycine-binding site//BDHCT (NUC031) domain//Phosphoribulokinase / Uridine kinase family//NB-ARC domain//Septin//Yeast phosphatidylinositol-4-OH kinase Pik1//ABC transport…	metabolic process//G-protein coupled receptor signaling pathway//ion transport//synaptic transmission//mismatch repair//cellular biogenic amine metabolic process//DNA replication//signal transduction	DNA binding//ADP binding//signal transducer activity//phosphotransferase activity, alcohol group as acceptor//GTPase activity//RNA helicase activity//ATP binding//RNA binding//ATPase activity//G-protein beta/gamma-subunit complex binding//mismatched DNA binding//hydrolase activity, acting on acid anhydrides, in phosphorus-containing anhydrides//extracellular-glutamate-gated ion channel activity//…	membrane//nucleus	--
25790808	773.027	825.805	490.717	695.863	1020.06	834.604	399.178	505.155	447.403	715.862	685.785	582.64	521.587	670.396	571.173	515.616	460.034	600.351	173.537	108.423	484.01	13.7343	19.8666	24.0265	TRIVIDRAFT_214409	NW_014013659.1	345567	347986	-	2350	protein_coding	hypothetical protein	hypothetical protein TRIVIDRAFT_214409 [Trichoderma virens Gv29-8]	Trichoderma reesei QM6a predicted protein (TRIREDRAFT_45868), mRNA	--	Inorganic phosphate transporter 1-2 OS=Oryza sativa subsp. japonica GN=PTH1-2 PE=2 SV=1	Sugar (and other) transporter	transmembrane transport	transmembrane transporter activity	integral component of membrane	Inorganic phosphate transporter
25797063	0	0	0	0	0	0	0	0	0	0	0	0	0	0	0	3.8446	4.34721	6.98796	984.982	1055.65	332.494	5099.44	3189.62	1456.06	TRIVIDRAFT_68245	NW_014013667.1	158655	159048	-	327	protein_coding	hydrophobin	hydrophobin [Trichoderma virens Gv29-8]	--	--	--	Ion channel inhibitory toxin	pathogenesis//transport	ion channel inhibitor activity	extracellular region	--
25791242	820.093	875.718	617.801	727.318	666.786	664.426	384.894	431.659	457.369	389.025	529.677	437.535	315.249	531.369	535.518	290.235	311.577	264.549	146.61	137.618	171.815	693.408	1019.04	662.434	TRIVIDRAFT_217149	NW_014013658.1	928209	929873	-	1444	protein_coding	hypothetical protein	hypothetical protein THAR02_09576 [Trichoderma harzianum]	Trichoderma reesei QM6a predicted protein (TRIREDRAFT_78836), partial mRNA	solute carrier family 25 (mitochondrial phosphate transporter), member 3	Mitochondrial phosphate carrier protein OS=Saccharomyces cerevisiae (strain ATCC 204508 / S288c) GN=MIR1 PE=1 SV=1	--	--	--	--	Mitochondrial phosphate carrier protein
25795318	343.144	297.714	898.401	1715.2	1329.74	980.23	337.782	675.577	330.93	1428.51	1235.79	546.434	1079.77	320.556	348.052	37.2455	27.2746	86.146	21.5275	1.48829	8.96187	1.15534	2.33967	1.41833	TRIVIDRAFT_53375	NW_014013690.1	47573	49384	-	1746	protein_coding	hypothetical protein	hypothetical protein TRIVIDRAFT_53375 [Trichoderma virens Gv29-8]	Hypocrea virens cytochrome P450 monooxygenase (Cyp1) mRNA, complete cds	--	Beta-amyrin 11-oxidase OS=Glycyrrhiza uralensis GN=CYP88D6 PE=1 SV=1	Cytochrome P450	oxidation-reduction process	heme binding//oxidoreductase activity, acting on paired donors, with incorporation or reduction of molecular oxygen//iron ion binding	--	--
25798307	1612.93	1422.75	494.332	391.851	166.402	301.301	133.603	169.955	121.961	438.685	428.224	167.412	330.819	681.803	457.635	459.862	424.426	377.803	711.743	748.125	513.07	484.268	360.832	648.966	TRIVIDRAFT_82017	NW_014013746.1	1302953	1304884	-	1606	protein_coding	hypothetical protein	hypothetical protein TRIVIDRAFT_82017 [Trichoderma virens Gv29-8]	Trichoderma reesei QM6a predicted protein (TRIREDRAFT_51499), mRNA	ketol-acid reductoisomerase	Ketol-acid reductoisomerase, mitochondrial OS=Neurospora crassa (strain ATCC 24698 / 74-OR23-1A / CBS 708.71 / DSM 1257 / FGSC 987) GN=ilv-2 PE=3 SV=2	NAD binding domain of 6-phosphogluconate dehydrogenase//Acetohydroxy acid isomeroreductase, catalytic domain	oxidation-reduction process//isoleucine biosynthetic process//branched-chain amino acid biosynthetic process//valine biosynthetic process//leucine biosynthetic process//pantothenate biosynthetic process//pentose-phosphate shunt//D-gluconate metabolic process	ketol-acid reductoisomerase activity//phosphogluconate dehydrogenase (decarboxylating) activity	--	--
25789367	708.393	649.653	683.046	442.464	580.645	458.544	603.332	617.575	714.348	357.07	405.193	417.641	501.701	661.22	692.308	321.56	311.346	305.789	245.09	252.927	278.274	534.613	547.588	705.148	TRIVIDRAFT_18880	NW_014013660.1	949947	950569	+	531	protein_coding	hypothetical protein	hypothetical protein TRIVIDRAFT_18880, partial [Trichoderma virens Gv29-8]	--	--	FAD-linked sulfhydryl oxidase ERV2 OS=Saccharomyces cerevisiae (strain ATCC 204508 / S288c) GN=ERV2 PE=1 SV=1	Erv1 / Alr family	oxidation-reduction process	thiol oxidase activity	--	Mitochondrial sulfhydryl oxidase involved in the biogenesis of cytosolic Fe/S proteins
25793450	1040.8	972.515	754.691	583.941	510.353	629.819	560.118	547.028	526.211	488.264	452.118	397.497	516.421	404.467	514.606	458.972	494.848	527.487	371.141	279.377	400.034	205.776	203.434	144.734	TRIVIDRAFT_35553	NW_014013747.1	54871	55760	-	819	protein_coding	hypothetical protein	hypothetical protein TRIVIDRAFT_35553 [Trichoderma virens Gv29-8]	Trichoderma reesei QM6a hypothetical protein (TRIREDRAFT_121408), partial mRNA	--	54S ribosomal protein L27, mitochondrial OS=Schizosaccharomyces pombe (strain 972 / ATCC 24843) GN=mrp7 PE=3 SV=1	Ribosomal L27 protein	ribosome biogenesis//translation	structural constituent of ribosome	ribosome//intracellular	Mitochondrial ribosomal protein MRP7 (L2)
25796591	112.7	73.3843	89.6188	116.313	187.389	191.836	265.9	361.328	274.834	287.932	365.448	385.798	437.62	528.173	479.933	1288.73	1325.86	976.582	881.297	988.432	925.413	445.418	491.893	485.117	TRIVIDRAFT_64407	NW_014013657.1	1589204	1589674	-	471	protein_coding	hypothetical protein	hypothetical protein TRIVIDRAFT_64407 [Trichoderma virens Gv29-8]	--	--	--	--	--	--	--	--
25793690	411.438	276.865	531.147	557.264	825.387	650.516	713.645	625.77	562.318	1285.01	1080.26	695.564	595.924	477.747	338.534	594.348	616.985	562.817	153.059	134.267	179	14.2132	19.0298	28.2959	TRIVIDRAFT_38198	NW_014013657.1	1850508	1852354	+	1587	protein_coding	hypothetical protein	hypothetical protein TRIVIDRAFT_38198 [Trichoderma virens Gv29-8]	Capronia epimyces CBS 606.96 hypothetical protein partial mRNA	--	Dihydromonacolin L monooxygenase LovA OS=Aspergillus terreus GN=lovA PE=1 SV=1	Cytochrome P450//Plasma membrane calcium transporter ATPase C terminal//Calmodulin binding protein-like	response to stress//calcium ion transport//oxidation-reduction process	heme binding//calmodulin binding//calcium-transporting ATPase activity//oxidoreductase activity, acting on paired donors, with incorporation or reduction of molecular oxygen//iron ion binding	sarcoplasmic reticulum	--
25794471	1166.3	1245.24	1222.67	1028.49	962.756	1106.59	399.093	427.221	419.077	347.225	376.834	265.701	386.651	300.784	311.162	236.479	266.839	458.582	233.117	133.405	307.264	110.566	114.52	73.2906	TRIVIDRAFT_45836	NW_014013744.1	2290440	2292550	+	1302	protein_coding	hypothetical protein	hypothetical protein TRIATDRAFT_138435 [Trichoderma atroviride IMI 206040]	Trichoderma reesei QM6a predicted protein (TRIREDRAFT_4668), partial mRNA	cytochrome c oxidase assembly protein subunit 15	Cytochrome c oxidase assembly protein COX15 OS=Saccharomyces cerevisiae (strain ATCC 204508 / S288c) GN=COX15 PE=3 SV=1	Cytochrome oxidase assembly protein	heme a biosynthetic process//oxidation-reduction process	oxidoreductase activity, acting on the CH-CH group of donors	integral component of membrane	Cytochrome oxidase assembly factor COX15
25787680	381.363	406.488	447.593	437.811	480.713	361.075	439.348	442.256	515.142	387.365	438.317	511.273	445.614	582.339	791.242	296.757	318.321	334.486	325.691	370.352	359.495	930.239	929.18	967.272	TRIVIDRAFT_135857	NW_014013659.1	64400	65698	-	1212	protein_coding	hypothetical protein	hypothetical protein TRIVIDRAFT_135857, partial [Trichoderma virens Gv29-8]	Trichoderma reesei QM6a t-SNARE protein (TRIREDRAFT_75662), partial mRNA	--	Protein transport protein SEC9 OS=Yarrowia lipolytica (strain CLIB 122 / E 150) GN=SEC9 PE=3 SV=1	--	--	--	--	SNAP-25 (synaptosome-associated protein) component of SNARE complex
25798106	484.283	367.589	512.723	417.682	531.269	691.054	756.179	657.685	769.998	406.26	436.969	600.842	471.621	309.604	365.957	388.973	413.086	531.742	458.039	475.875	559.027	290.589	249.877	704.335	TRIVIDRAFT_79668	NW_014013747.1	592499	593566	+	999	protein_coding	hypothetical protein	hypothetical protein TRIATDRAFT_302227 [Trichoderma atroviride IMI 206040]	Trichoderma reesei QM6a predicted protein (TRIREDRAFT_77000), mRNA	--	Phosphorylated carbohydrates phosphatase TM_1254 OS=Thermotoga maritima (strain ATCC 43589 / MSB8 / DSM 3109 / JCM 10099) GN=TM_1254 PE=1 SV=1	UDP-glucose/GDP-mannose dehydrogenase family, UDP binding domain	oxidation-reduction process	oxidoreductase activity, acting on the CH-OH group of donors, NAD or NADP as acceptor//NAD binding	--	--
25793160	118.443	242.461	144.107	197.398	147.124	173.52	132.533	111.175	183.239	173.517	180.033	114.605	205.622	427.906	301.704	259.096	275.625	242.558	640.671	797.682	397.513	1878.97	2461.89	2023.77	TRIVIDRAFT_33003	NW_014013746.1	1914704	1915276	+	573	protein_coding	hypothetical protein	hypothetical protein TRIVIDRAFT_33003 [Trichoderma virens Gv29-8]	Trichoderma reesei QM6a predicted protein (TRIREDRAFT_81803), mRNA	--	Protein UPS2, mitochondrial OS=Saccharomyces cerevisiae (strain ATCC 204508 / S288c) GN=UPS2 PE=1 SV=1	--	--	--	--	Predicted member of the intramitochondrial sorting protein family
25797943	300.341	286.779	297.252	422.629	485.24	569.214	573.036	590.446	608.242	452.74	550.297	492.985	516.487	425.637	455.622	458.306	436.457	511.259	552.642	702.452	545.874	580.241	592.863	420.29	TRIVIDRAFT_77686	NW_014013665.1	579522	580686	+	896	protein_coding	hypothetical protein	hypothetical protein TRIVIDRAFT_77686 [Trichoderma virens Gv29-8]	Cordyceps militaris CM01 RPEL repeat protein (CCM_05995), partial mRNA	--	MKL/myocardin-like protein 2 OS=Homo sapiens GN=MKL2 PE=1 SV=3	--	--	--	--	--
25797595	563.472	575.499	639.342	639.708	459.707	782.765	481.441	456.856	480.7	423.561	490.086	451.391	424.478	313.059	339.979	454.681	415.467	484.624	492.753	466.554	457.956	482.672	514.443	464.134	TRIVIDRAFT_73161	NW_014013748.1	1522523	1524703	+	2030	protein_coding	hypothetical protein	predicted protein [Trichoderma reesei QM6a]>gi|340522871|gb|EGR53104.1| predicted protein [Trichoderma reesei QM6a]>gi|572276622|gb|ETR99954.1| hypothetical protein M419DRAFT_101669 [Trichoderma reesei RUT C-30]	Trichoderma reesei QM6a predicted protein (TRIREDRAFT_44546), mRNA	--	Putative uncharacterized protein YHR045W OS=Saccharomyces cerevisiae (strain ATCC 204508 / S288c) GN=YHR045W PE=4 SV=1	AMP-binding enzyme	metabolic process	catalytic activity	--	--
novel.4168	1095.3	1077.28	961.928	685.393	788.76	751.188	27.1331	36.96	29.2717	34.2099	56.4374	37.6415	68.0625	107.853	100.863	140.672	134.724	789.047	911.45	299.265	865.024	1144.56	1475.35	112.891	-	NW_014013665.1	86857	88128	+	1148	-	PF04145:Ctr copper transporter family	hypothetical protein TRIVIDRAFT_50748 [Trichoderma virens Gv29-8]	Hypocrea jecorina strain QM9414 Tctr2 protein (Tctr2) gene, complete cds	solute carrier family 31 (copper transporter), member 1	Copper transport protein ctr4 OS=Schizosaccharomyces pombe (strain 972 / ATCC 24843) GN=ctr4 PE=1 SV=1	Ctr copper transporter family	copper ion transport//copper ion transmembrane transport	copper ion transmembrane transporter activity	integral component of membrane	Copper transporter
25797625	500.303	434.18	524.02	555.661	359.717	448.19	366.573	422.174	384.096	298.627	341.781	316.155	373.122	308.815	307.127	359.436	302.988	288.554	772.854	880.799	677.86	1012.02	853.277	574.765	TRIVIDRAFT_73396	NW_014013747.1	167494	169371	-	1697	protein_coding	hypothetical protein	hypothetical protein FOXB_14964 [Fusarium oxysporum Fo5176]>gi|517320427|emb|CCT71854.1| probable endoplasmic reticulum insertion protein SEC61 [Fusarium fujikuroi IMI 58289]>gi|587664987|gb|EWY87328.1| protein transporter SEC61 subunit alpha [Fusarium oxysporum FOSC 3-a]>gi|587687754|gb|EWZ34359.1| protein transporter SEC61 subunit alpha [Fusarium oxysporum Fo47]>gi|587724209|gb|EWZ95546.1| prot…	Trichoderma reesei QM6a protein transport protein sec61 alpha subunit (TRIREDRAFT_121397), mRNA	protein transport protein SEC61 subunit alpha	Protein transport protein SEC61 subunit alpha OS=Neurospora crassa (strain ATCC 24698 / 74-OR23-1A / CBS 708.71 / DSM 1257 / FGSC 987) GN=sec-61 PE=3 SV=1	SecY translocase	protein transport	--	membrane	Transport protein Sec61, alpha subunit
25796756	44.6662	99.6701	78.4636	123.226	199.756	40.1615	29.1618	27.5481	139.267	13.7228	65.7696	253.198	69.3758	202.105	447.388	29.7629	111.058	394.496	256.507	551.338	369.257	2982.39	1728.71	3346.59	TRIVIDRAFT_65771	NW_014013659.1	338158	338541	-	384	protein_coding	hypothetical protein	hypothetical protein TRIVIDRAFT_65771 [Trichoderma virens Gv29-8]	Trichoderma reesei clone JGIBOIT-29K12, complete sequence	--	--	--	--	--	--	--
25793926	1178.3	1095.78	764.719	720.637	527.505	663.942	472.42	487.432	469.192	423.78	434.549	383.165	388.451	381.117	397.734	372.846	377.005	443.4	314.449	244.634	378.455	212.78	243.425	224.937	TRIVIDRAFT_40545	NW_014013659.1	1072199	1072833	-	549	protein_coding	hypothetical protein	hypothetical protein TRIVIDRAFT_40545 [Trichoderma virens Gv29-8]	Trichoderma reesei QM6a hypothetical protein (TRIREDRAFT_57595), partial mRNA	large subunit ribosomal protein L7/L12	54S ribosomal protein L12, mitochondrial OS=Saccharomyces cerevisiae (strain ATCC 204508 / S288c) GN=MNP1 PE=1 SV=1	Ribosomal protein L7/L12 C-terminal domain//Ribosomal protein L7/L12 dimerisation domain	ribosome biogenesis//translation	structural constituent of ribosome	ribosome//intracellular	Mitochondrial/chloroplast ribosomal protein L12
25794417	159.412	138.748	250.195	304.44	725.565	677.864	938.205	902.932	693.838	727.133	637.291	646.641	1167.95	961.516	825.19	488.508	432.631	484.106	120.838	103.88	167.475	17.6699	13.2978	10.7483	TRIVIDRAFT_45299	NW_014013744.1	2643516	2644667	-	1152	protein_coding	hypothetical protein	putative aryl-alcohol dehydrogenase [Trichoderma atroviride IMI 206040]	Colletotrichum graminicola M1.001 aldo/keto reductase partial mRNA	--	Putative aryl-alcohol dehydrogenase AAD14 OS=Saccharomyces cerevisiae (strain ATCC 204508 / S288c) GN=AAD14 PE=1 SV=1	--	--	--	--	Voltage-gated shaker-like K+ channel, subunit beta/KCNAB
25798690	26.89	48.9346	21.4837	21.5968	39.0609	20.6752	53.7007	85.1576	69.4519	311.409	349.059	127.65	661.569	498.621	431.352	663.038	488.414	907.899	1966.03	2488.51	1935.46	125.981	102.941	138.218	hgt1	NW_014013744.1	547768	549986	-	2150	protein_coding	putative high affinity glucose transporter	putative high affinity glucose transporter [Trichoderma virens Gv29-8]	Trichoderma reesei QM6a predicted protein (TRIREDRAFT_47710), mRNA	--	High-affinity glucose transporter RGT2 OS=Saccharomyces cerevisiae (strain ATCC 204508 / S288c) GN=RGT2 PE=1 SV=1	Major Facilitator Superfamily//Sugar (and other) transporter	transmembrane transport	transmembrane transporter activity	integral component of membrane	--
25798227	106.086	96.2521	130.808	235.476	220.196	220.365	213.19	244.796	254.781	159.756	199.837	237.464	252.111	219.251	259.951	237.567	248.286	371.143	728.69	717.159	724.659	1908.45	1523.4	2061.59	TRIVIDRAFT_81080	NW_014013668.1	461761	462871	-	1030	protein_coding	hypothetical protein	hypothetical protein TRIVIDRAFT_81080 [Trichoderma virens Gv29-8]	Trichoderma reesei QM6a predicted protein (TRIREDRAFT_121471), mRNA	activating transcription factor 7	Transcription factor pcr1 OS=Schizosaccharomyces pombe (strain 972 / ATCC 24843) GN=pcr1 PE=1 SV=1	bZIP transcription factor//bZIP Maf transcription factor//Basic region leucine zipper	regulation of transcription, DNA-templated	transcription factor activity, sequence-specific DNA binding//sequence-specific DNA binding//DNA binding	transcription factor complex//nucleus	--
25797968	403.693	320.32	355.806	468.282	330.535	481.649	540.757	556.208	511.413	833.932	839.575	438.388	629.047	647.8	644.65	489.697	457.316	561.403	492.563	660.876	204.265	265.892	258.971	144.494	TRIVIDRAFT_77972	NW_014013747.1	2558104	2559306	+	1138	protein_coding	hypothetical protein	predicted protein [Trichoderma reesei QM6a]>gi|340521615|gb|EGR51849.1| predicted protein [Trichoderma reesei QM6a]>gi|572282109|gb|ETS05123.1| electron transfer flavo protein, alpha subunit [Trichoderma reesei RUT C-30]	Sordaria macrospora k-hell hypothetical protein (SMAC_01843), mRNA	electron transfer flavoprotein alpha subunit	Probable electron transfer flavoprotein subunit alpha, mitochondrial OS=Schizosaccharomyces pombe (strain 972 / ATCC 24843) GN=SPAC27D7.06 PE=2 SV=3	--	obsolete electron transport	electron carrier activity//flavin adenine dinucleotide binding	--	Electron transfer flavoprotein, alpha subunit
25797759	658.338	555.184	706.858	502.738	487.074	582.09	587.649	636.778	558.954	502.697	569.061	509.143	533.607	402.624	449.943	433.962	430.369	446.015	414.129	375.456	367.986	284.576	303.82	231.062	TRIVIDRAFT_75344	NW_014013659.1	640834	642070	-	946	protein_coding	hypothetical protein	hypothetical protein TRIVIDRAFT_75344 [Trichoderma virens Gv29-8]	Trichoderma reesei QM6a proteasome subunit alpha 6 (TRIREDRAFT_120650), partial mRNA	20S proteasome subunit alpha 1	Proteasome subunit alpha type-1 OS=Saccharomyces cerevisiae (strain ATCC 204508 / S288c) GN=SCL1 PE=1 SV=1	E2 (early) protein, C terminal//Proteasome subunit//Initiation factor 2 subunit family//Proteasome subunit A N-terminal signature	proteolysis involved in cellular protein catabolic process//cellular metabolic process//regulation of DNA replication//ubiquitin-dependent protein catabolic process//regulation of transcription, DNA-templated	endopeptidase activity//DNA binding//transcription factor activity, sequence-specific DNA binding//threonine-type endopeptidase activity	host cell nucleus//proteasome core complex, alpha-subunit complex//proteasome core complex//transcription factor complex	20S proteasome, regulatory subunit alpha type PSMA6/SCL1
25788772	474.193	342.026	392.076	225.798	223.05	289.416	273.955	254.526	192.426	209.509	204.493	209.639	241.193	265.254	179.352	682.63	727.319	475.172	637.545	746.048	635.047	1059.33	1437.53	1131.06	TRIVIDRAFT_171412	NW_014013669.1	264715	271287	+	6511	protein_coding	hypothetical protein	hypothetical protein TRIATDRAFT_226146 [Trichoderma atroviride IMI 206040]	Trichoderma reesei QM6a beta subunit of fatty acid synthase (TRIREDRAFT_78591), partial mRNA	fatty acid synthase subunit beta, fungi type	Fatty acid synthase subunit beta OS=Yarrowia lipolytica (strain CLIB 122 / E 150) GN=FAS1 PE=3 SV=2	Domain of unknown function (DUF1729)//NADPH-dependent FMN reductase	fatty acid biosynthetic process//oxidation-reduction process//acyl-carrier-protein biosynthetic process	enoyl-[acyl-carrier-protein] reductase (NADH) activity//oxidoreductase activity	fatty acid synthase complex	--
25798468	628.264	541.929	581.695	144.478	309.903	251.903	622.146	650.533	757.869	124.057	102.777	239.791	683.594	698.878	760.62	207.638	232.582	387.984	504.738	392.651	814.686	510.638	535.389	822.062	TRIVIDRAFT_83663	NW_014013677.1	195259	196092	+	775	protein_coding	hypothetical protein	hypothetical protein TRIVIDRAFT_83663 [Trichoderma virens Gv29-8]	--	--	Protein bli-3 OS=Neurospora crassa (strain ATCC 24698 / 74-OR23-1A / CBS 708.71 / DSM 1257 / FGSC 987) GN=bli-3 PE=2 SV=1	Pyridoxamine 5'-phosphate oxidase	oxidation-reduction process//pyridoxine biosynthetic process	pyridoxamine-phosphate oxidase activity//FMN binding	--	--
25798623	658.25	759.363	815.449	619.614	562.91	542.467	308.082	357.36	292.83	420.447	465.677	402.688	488.63	577.907	605.328	580.211	578.975	509.552	292.988	271.885	369.243	341.551	462.926	217.719	TRIVIDRAFT_85803	NW_014013748.1	1454139	1455776	-	1578	protein_coding	hypothetical protein	hypothetical protein TRIATDRAFT_299790 [Trichoderma atroviride IMI 206040]	Trichoderma reesei QM6a porphobilinogen synthase-like protein (TRIREDRAFT_119954), partial mRNA	porphobilinogen synthase	Delta-aminolevulinic acid dehydratase OS=Candida glabrata (strain ATCC 2001 / CBS 138 / JCM 3761 / NBRC 0622 / NRRL Y-65) GN=HEM2 PE=3 SV=1	Delta-aminolevulinic acid dehydratase	chlorophyll metabolic process//tetrapyrrole biosynthetic process	metal ion binding//porphobilinogen synthase activity	--	Delta-aminolevulinic acid dehydratase
25791197	1143.76	1086.18	970.874	274.274	270.111	445.093	693.244	806.97	611.406	181.696	227.029	320.739	839.463	1027.95	709.804	291.578	287.167	429.733	132.597	124.688	172.822	100.971	121.228	203.955	TRIVIDRAFT_216898	NW_014013660.1	559547	562728	-	3182	protein_coding	hypothetical protein	predicted protein [Trichoderma reesei QM6a]>gi|340516387|gb|EGR46636.1| predicted protein [Trichoderma reesei QM6a]>gi|572276915|gb|ETS00222.1| heat shock protein [Trichoderma reesei RUT C-30]	Trichoderma reesei QM6a predicted protein (TRIREDRAFT_80142), mRNA	--	Heat shock protein hsp98 OS=Neurospora crassa (strain ATCC 24698 / 74-OR23-1A / CBS 708.71 / DSM 1257 / FGSC 987) GN=hsp98 PE=1 SV=2	ATPase family associated with various cellular activities (AAA)//Transmembrane protein//Sigma-54 interaction domain//AAA domain (Cdc48 subfamily)//V-type ATPase 116kDa subunit family//IstB-like ATP binding protein//ABC transporter//Protein of unknown function, DUF258//Ras of Complex, Roc, domain of DAPkinase//Torsin//Type II/IV secretion system protein//Clp amino terminal domain, pathogenicity is…	regulation of transcription, DNA-templated//ATP hydrolysis coupled proton transport//proton transport//small GTPase mediated signal transduction//protein metabolic process//transport//tRNA threonylcarbamoyladenosine modification	kinase activity//GTP binding//nucleotide phosphatase activity, acting on free nucleotides//ATPase activity//RNA binding//hydrogen ion transmembrane transporter activity//RNA helicase activity//GTPase activity//ATP binding//nucleoside-triphosphatase activity//hydrolase activity//DNA binding//transcription factor binding	proton-transporting V-type ATPase, V0 domain//integral component of membrane//transcription factor complex	Chaperone HSP104 and related ATP-dependent Clp proteases
25792378	387.394	444.324	493.249	865.772	748.623	611.331	474.198	511.486	720.226	406.006	480.541	779.21	407.359	501.309	666.595	229.655	275.36	377.075	261.387	209.332	350.146	417.794	438.544	399.042	TRIVIDRAFT_231140	NW_014013669.1	223299	225382	+	1700	protein_coding	hypothetical protein	hypothetical protein TRIVIDRAFT_231140 [Trichoderma virens Gv29-8]	--	--	--	Cytochrome B6-F complex subunit VI (PetL)//Ubiquinol cytochrome reductase transmembrane region	proton transport//obsolete electron transport//oxidation-reduction process//oxidative phosphorylation	electron carrier activity//ubiquinol-cytochrome-c reductase activity	cytochrome b6f complex	--
25798815	178.995	246.816	289.877	286.465	298.835	266.303	319.735	304.392	437.067	269.306	327.487	413.383	341.862	397.839	477.321	266.675	289.389	349.982	498.218	565.767	444.459	1412.22	1293.79	1468.4	TRIVIDRAFT_88796	NW_014013661.1	1286161	1287601	-	1287	protein_coding	hypothetical protein	hypothetical protein TRIVIDRAFT_88796 [Trichoderma virens Gv29-8]	Pyrenophora teres f. teres 0-1 hypothetical protein, mRNA	--	Uncharacterized protein C12G12.12 OS=Schizosaccharomyces pombe (strain 972 / ATCC 24843) GN=SPAC12G12.12 PE=4 SV=1	Nucleotide-sugar transporter//Anaphase promoting complex subunit 8 / Cdc23//EamA-like transporter family	carbohydrate transport//regulation of mitotic metaphase/anaphase transition	sugar:proton symporter activity	anaphase-promoting complex//membrane//Golgi membrane//integral component of membrane	Predicted integral membrane protein
25792501	570.061	423.18	561.028	620.278	691.068	677.829	550.512	697.659	520.729	533.37	664.285	522.854	646.893	701.198	605.651	587.19	483.366	525.182	240.259	133.852	336.745	34.8905	47.6325	66.3392	TRIVIDRAFT_232673	NW_014013657.1	1225276	1226650	-	1314	protein_coding	hypothetical protein	hypothetical protein TRIVIDRAFT_232673 [Trichoderma virens Gv29-8]	Metarhizium robertsii ARSEF 23 GPI anchored serine-rich protein mRNA	--	--	EMI domain	--	protein binding	--	--
25788385	219.587	184.445	349.337	489.053	416.911	623.47	617.874	668.499	560.342	736.932	800.434	640.689	646.538	562.03	543.109	515.387	463.445	602.745	574.13	295.4	549.37	172.12	178.053	29.6782	TRIVIDRAFT_157452	NW_014013665.1	616213	617683	+	1107	protein_coding	hypothetical protein	hypothetical protein TRIVIDRAFT_157452 [Trichoderma virens Gv29-8]	--	agmatinase	Putative agmatinase 1 OS=Schizosaccharomyces pombe (strain 972 / ATCC 24843) GN=SPAC11D3.09 PE=3 SV=1	Microvirus lysis protein (E), C terminus//Arginase family	modulation by virus of host process	enzyme inhibitor activity//metal ion binding	--	Arginase family protein
25791132	54.3697	53.9632	116.852	697.932	899.38	396.294	77.265	81.7697	444.621	43.4897	107.845	258.307	100.403	328.41	588.194	41.3751	83.9173	218.832	260.676	629.065	270.998	1941.97	1568.12	2155.62	TRIVIDRAFT_216550	NW_014013666.1	961751	963156	+	1406	protein_coding	hypothetical protein	hypothetical protein TRIVIDRAFT_216550 [Trichoderma virens Gv29-8]	--	--	--	--	--	--	--	--
25797445	262.708	366.488	371.294	850.252	705.862	530.959	354.101	371.513	484.876	247.585	348.994	378.376	285.802	327.071	386.046	199.347	259.744	259.747	315.177	404.682	504.364	1041.64	1327.54	835.074	TRIVIDRAFT_71281	NW_014013743.1	1520642	1521889	-	1169	protein_coding	hypothetical protein	hypothetical protein TRIVIDRAFT_71281 [Trichoderma virens Gv29-8]	Trichoderma reesei QM6a predicted protein (TRIREDRAFT_47049), mRNA	--	Unconventional myosin-Ie OS=Mus musculus GN=Myo1e PE=1 SV=1	Variant SH3 domain//SH3 domain	--	protein binding	--	Tyrosine kinases
25798768	811.181	689.303	751.924	646.563	522.027	708.468	573.37	670.289	587.488	417.197	560.955	496.937	490.148	361.204	360.446	374.359	395.629	379.262	292.072	292.072	426.678	180.957	176.896	241.291	TRIVIDRAFT_88010	NW_014013659.1	637473	639477	-	1586	protein_coding	hypothetical protein	hypothetical protein TRIVIDRAFT_88010 [Trichoderma virens Gv29-8]	Hypocrea virens beta-tubulin 1 mRNA, complete cds	tubulin beta	Tubulin beta-1 chain OS=Hypocrea virens PE=2 SV=1	Tubulin/FtsZ family, GTPase domain	--	GTPase activity	--	Beta tubulin
25798239	244.516	185.444	318.716	442.904	467.613	637.966	675.957	684.515	732.632	685.402	795.865	633.839	707.801	612.607	581.126	486.657	415.583	453.631	464.001	401.074	379.119	102.99	99.3451	134.474	TRIVIDRAFT_81212	NW_014013665.1	584933	586052	+	771	protein_coding	hypothetical protein	hypothetical protein TRIVIDRAFT_81212 [Trichoderma virens Gv29-8]	Trichoderma reesei QM6a predicted protein (TRIREDRAFT_33895), partial mRNA	FK506-binding protein 2	FK506-binding protein 2 OS=Neurospora crassa (strain ATCC 24698 / 74-OR23-1A / CBS 708.71 / DSM 1257 / FGSC 987) GN=fkr-5 PE=1 SV=1	FKBP-type peptidyl-prolyl cis-trans isomerase	protein folding	--	--	FKBP-type peptidyl-prolyl cis-trans isomerase
25799030	471.21	415.8	531.428	517.513	482.408	524.561	595.996	599.615	590.14	465.482	563.871	465.345	561.128	460.039	582.493	462.321	493.598	432.227	431.357	417.881	403.781	330.243	312.162	183.739	TRIVIDRAFT_92171	NW_014013744.1	414743	415408	-	487	protein_coding	Dolichyl-phosphate-mannosyl transferase	Dolichyl-phosphate-mannosyl transferase [Trichoderma virens Gv29-8]>gi|818168449|gb|KKP07718.1| hypothetical protein THAR02_00107 [Trichoderma harzianum]	--	dolichyl-phosphate mannosyltransferase polypeptide 3	--	--	--	--	--	--
25792303	126.379	294.188	353.001	306.784	350.216	232.682	192.502	180.371	538.253	122.595	181.666	328.433	259.553	458.106	559.523	206.918	254.116	356.657	383.793	451.348	495.005	1553.77	1836.17	1259.76	TRIVIDRAFT_230294	NW_014013744.1	1561967	1563322	+	1356	protein_coding	hypothetical protein	hypothetical protein TRIVIDRAFT_230294 [Trichoderma virens Gv29-8]	Trichoderma reesei QM6a predicted protein (TRIREDRAFT_52520), partial mRNA	--	PHO85 cyclin-1 OS=Saccharomyces cerevisiae (strain ATCC 204508 / S288c) GN=PCL1 PE=1 SV=1	Cyclin	regulation of cyclin-dependent protein serine/threonine kinase activity	protein kinase binding	--	--
25798615	343.381	333.063	453.781	544.325	551.667	450.829	506.275	462.881	607.648	359.411	495.868	623.809	383.077	442.188	507.149	429.122	472.558	432.653	479.543	469.076	538.13	489.263	483.39	405.629	TRIVIDRAFT_85672	NW_014013748.1	816957	818557	-	1545	protein_coding	hypothetical protein	hypothetical protein TRIVIDRAFT_85672 [Trichoderma virens Gv29-8]	Trichoderma reesei QM6a predicted protein (TRIREDRAFT_81541), mRNA	--	--	--	--	--	--	--
25790571	797.968	723.356	805.617	608.601	593.619	732.909	546.823	597.931	516.914	420.549	430.401	399.599	677.73	695.981	734.052	347.451	366.061	355.546	188.04	129.891	294.342	64.3109	99.1844	89.4136	TRIVIDRAFT_210451	NW_014013661.1	1079552	1081343	-	1671	protein_coding	hypothetical protein	hypothetical protein TRIVIDRAFT_210451 [Trichoderma virens Gv29-8]	Trichoderma reesei QM6a predicted protein (TRIREDRAFT_78130), partial mRNA	delta7-sterol 5-desaturase	Probable C-5 sterol desaturase OS=Neurospora crassa (strain ATCC 24698 / 74-OR23-1A / CBS 708.71 / DSM 1257 / FGSC 987) GN=NCU06207 PE=3 SV=1	Acetyltransferase (GNAT) family//FlhB HrpN YscU SpaS Family//Fatty acid hydroxylase superfamily//Acetyltransferase (GNAT) domain	oxidation-reduction process//acyl-carrier-protein biosynthetic process//protein secretion//fatty acid biosynthetic process	oxidoreductase activity//N-acetyltransferase activity//iron ion binding	membrane	Sterol C5 desaturase
25798756	88.4825	56.8073	95.5653	152.061	198.593	189.517	326.316	372.708	294.01	681.692	718.825	405.483	1005.94	887.607	950.11	704.949	640.918	737.837	770.361	703.775	675.385	200.116	242.74	112.079	TRIVIDRAFT_87809	NW_014013659.1	1344359	1345839	-	1392	protein_coding	hypothetical protein	aldose-1-epimerase [Trichoderma reesei QM6a]>gi|340520696|gb|EGR50932.1| aldose-1-epimerase [Trichoderma reesei QM6a]	Trichoderma reesei QM6a aldose-1-epimerase (TRIREDRAFT_120784), partial mRNA	aldose 1-epimerase	Aldose 1-epimerase OS=Homo sapiens GN=GALM PE=1 SV=1	Aldose 1-epimerase	carbohydrate metabolic process//hexose metabolic process	carbohydrate binding//isomerase activity	--	Predicted mutarotase
25798865	865.369	863.67	624.889	612.807	514.29	606.431	441.305	449.172	468.759	378.763	411.454	363.875	399.197	354.916	387.42	340.277	381.656	514.498	371.918	285.627	459.799	384.235	380.783	320.829	TRIVIDRAFT_89479	NW_014013744.1	2586891	2587459	-	441	protein_coding	hypothetical protein	hypothetical protein TRIVIDRAFT_89479 [Trichoderma virens Gv29-8]	--	--	--	--	--	--	--	--
25798750	452.779	416.313	545.64	433.918	445.749	707.379	678.31	718.807	536.183	435.542	480.46	656.379	590.619	342.984	348.804	462.46	476.069	688.516	405.519	401.502	456.815	193.922	136.82	149.342	TRIVIDRAFT_87728	NW_014013659.1	1609189	1611380	+	1897	protein_coding	hypothetical protein	hypothetical protein TRIVIDRAFT_87728 [Trichoderma virens Gv29-8]	Trichoderma reesei QM6a predicted protein (TRIREDRAFT_21836), mRNA	phosphoglucomutase	Phosphoglucomutase OS=Neosartorya fumigata (strain ATCC MYA-4609 / Af293 / CBS 101355 / FGSC A1100) GN=pgmA PE=3 SV=1	Phosphoglucomutase/phosphomannomutase, alpha/beta/alpha domain III//Phosphoglucomutase/phosphomannomutase, alpha/beta/alpha domain I//Phosphoglucomutase/phosphomannomutase, alpha/beta/alpha domain II//Phosphoglucomutase/phosphomannomutase, C-terminal domain	carbohydrate metabolic process//organic substance metabolic process	intramolecular transferase activity, phosphotransferases	--	Phosphoglucomutase
25798022	97.6351	63.0503	340.748	1325.82	1053.61	1958.34	461.92	216.646	670.203	152.508	165.125	243.876	273.701	281.659	414.627	204.294	182.862	241.293	210.118	280.719	312.922	529.483	788.924	670.31	TRIVIDRAFT_78632	NW_014013678.1	30491	31869	+	1313	protein_coding	hypothetical protein	urate oxidase [Trichoderma harzianum]	Trichoderma reesei QM6a urate oxidase (TRIREDRAFT_76381), partial mRNA	urate oxidase	Uricase OS=Emericella nidulans (strain FGSC A4 / ATCC 38163 / CBS 112.46 / NRRL 194 / M139) GN=uaZ PE=3 SV=1	Halocarboxylic acid dehydrogenase DehI	--	hydrolase activity, acting on acid halide bonds, in C-halide compounds	--	Uricase (urate oxidase)
25798157	647.795	574.908	515.513	474.339	475.987	503.554	462.263	494.987	478.496	452.343	460.384	407.802	489.566	428.62	453.073	459.889	484.376	474.228	467.172	447.553	441.734	359.977	367.963	306.716	TRIVIDRAFT_80320	NW_014013659.1	828423	829453	-	837	protein_coding	hypothetical protein	hypothetical protein TRIVIDRAFT_80320 [Trichoderma virens Gv29-8]	Trichoderma reesei QM6a predicted protein (TRIREDRAFT_58201), partial mRNA	NADH dehydrogenase (ubiquinone) Fe-S protein 7	NADH-ubiquinone oxidoreductase 19.3 kDa subunit, mitochondrial OS=Neurospora crassa (strain ATCC 24698 / 74-OR23-1A / CBS 708.71 / DSM 1257 / FGSC 987) GN=G17A4.170 PE=2 SV=1	NADH ubiquinone oxidoreductase, 20 Kd subunit	oxidation-reduction process	iron-sulfur cluster binding	--	NADH-ubiquinone oxidoreductase, NUFS7/PSST/20 kDa subunit
25792874	1008.01	805.377	514.739	468.369	218.765	342.518	258.803	260.935	237.481	683.018	645.917	254.049	476.956	666.795	584.802	352.515	307.848	266.533	607.434	733.364	356.407	434.559	354.139	201.605	TRIVIDRAFT_30402	NW_014013745.1	771454	772452	+	936	protein_coding	hypothetical protein	hypothetical protein TRIVIDRAFT_30402 [Trichoderma virens Gv29-8]	Trichoderma reesei QM6a small regulatory subunit of acetolactate synthase (TRIREDRAFT_73934), partial mRNA	acetolactate synthase I/III small subunit	Acetolactate synthase small subunit, mitochondrial OS=Saccharomyces cerevisiae (strain ATCC 204508 / S288c) GN=ILV6 PE=1 SV=2	Myc leucine zipper domain//ACT domain	metabolic process//regulation of transcription, DNA-templated	amino acid binding//transcription factor activity, sequence-specific DNA binding	transcription factor complex//nucleus	Acetolactate synthase, small subunit
25796744	161.978	175.948	275.913	405.84	519.499	384.753	325.127	304.734	408.033	454.159	458.836	504.036	238.759	232.741	354.227	233.748	299.071	327.596	667.672	653.361	615.262	1030.58	1124.88	814.132	TRIVIDRAFT_65679	NW_014013659.1	645721	646538	-	597	protein_coding	hypothetical protein	hypothetical protein TRIVIDRAFT_65679 [Trichoderma virens Gv29-8]	Trichoderma reesei QM6a predicted protein (TRIREDRAFT_57402), partial mRNA	--	--	Eukaryotic integral membrane protein (DUF1751)//PMP-22/EMP/MP20/Claudin family//Membrane-associating domain//Cytochrome bd terminal oxidase subunit II	retrograde vesicle-mediated transport, Golgi to ER//oxidation-reduction process	--	integral component of membrane//membrane	--
25791063	957.774	433.065	1415.27	708.091	900.032	563.417	393.537	620.818	300.086	1228.33	994.793	536.31	721.203	238.647	227.024	173.452	157.722	274.784	33.4294	5.48374	16.2183	1.2072	1.04772	0.790397	TRIVIDRAFT_216144	NW_014013724.1	7337	9007	+	1671	protein_coding	hypothetical protein	hypothetical protein TRIVIDRAFT_216144 [Trichoderma virens Gv29-8]	--	--	Abscisic acid 8'-hydroxylase 1 OS=Arabidopsis thaliana GN=CYP707A1 PE=2 SV=1	Cytochrome P450	oxidation-reduction process	heme binding//oxidoreductase activity, acting on paired donors, with incorporation or reduction of molecular oxygen//iron ion binding	--	--
25797503	322.876	228.751	282.742	413.929	238.138	361.127	356.934	392.557	297.843	500.664	425.066	304.334	500.1	340.498	291.385	540.732	410.196	312.064	843.893	825.33	559.867	913.926	651.619	569.019	TRIVIDRAFT_72041	NW_014013745.1	1770302	1772640	-	2080	protein_coding	calnexin	calnexin [Trichoderma virens Gv29-8]	Trichoderma reesei QM6a calnexin (TRIREDRAFT_73678), partial mRNA	calnexin	Calnexin homolog OS=Neosartorya fumigata (strain ATCC MYA-4609 / Af293 / CBS 101355 / FGSC A1100) GN=AFUA_4G12850 PE=2 SV=2	Na+/Pi-cotransporter//Calreticulin family	phosphate ion transport//sodium-dependent phosphate transport//protein folding	sodium-dependent phosphate transmembrane transporter activity//calcium ion binding//unfolded protein binding	membrane//endoplasmic reticulum	Calnexin
novel.8650	481.739	503.484	462.827	346.717	336.394	334.444	417.777	410.346	340.243	368.53	351.393	419.528	479.253	720.781	805.58	290.727	400.04	278.742	265.409	267.86	229.209	664.805	769.144	921.078	-	NW_014013744.1	2184195	2185095	+	651	-	-	transporter smf2 [Trichoderma harzianum]	--	--	--	--	--	--	--	--
25796311	335.743	309.32	291.904	260.81	330.465	383.107	372.271	406.573	371.946	408.167	385.504	375.406	506.092	477.908	469.465	576.746	657.15	621.714	628.516	781.006	718.23	417.786	421.232	296.052	TRIVIDRAFT_62143	NW_014013746.1	1290190	1291046	-	798	protein_coding	hypothetical protein	hypothetical protein TRIVIDRAFT_62143 [Trichoderma virens Gv29-8]	Trichoderma reesei QM6a predicted protein (TRIREDRAFT_81260), mRNA	adenylate kinase	GTP:AMP phosphotransferase, mitochondrial OS=Saccharomyces cerevisiae GN=ADK2 PE=1 SV=1	Adenylate kinase, active site lid//AAA domain (dynein-related subfamily)	purine nucleobase metabolic process//ATP metabolic process	adenylate kinase activity//ATPase activity//ATP binding	--	Adenylate kinase
25790972	125.914	156.614	229.928	752.785	637.923	444.332	192.713	220.488	412.075	162.081	197.938	313.33	233.879	378.126	387.587	216.281	224.791	283.212	369.989	533.785	399.842	1292.2	1104.28	1511.58	TRIVIDRAFT_215653	NW_014013745.1	1566208	1567824	+	1617	protein_coding	hypothetical protein	hypothetical protein TRIVIDRAFT_215653 [Trichoderma virens Gv29-8]	--	--	--	--	--	--	--	--
25797609	151.781	178.233	230.527	879.623	1047.49	558.121	229.253	222.616	583.284	149.577	272.392	459.953	223.485	412.448	633.487	139.773	255.22	414.12	348.941	611.31	532.083	884.012	808.226	540.961	TRIVIDRAFT_73260	NW_014013748.1	1943338	1944884	+	1471	protein_coding	hypothetical protein	hypothetical protein TRIVIDRAFT_73260 [Trichoderma virens Gv29-8]	Trichoderma reesei QM6a predicted protein (TRIREDRAFT_73519), mRNA	--	--	Membrane-associating domain	--	--	membrane	--
25790924	567.295	579.182	630.481	409.9	359.814	714.209	482.528	489.258	463.35	331.88	389.3	427.383	454.615	311.107	354.926	530.161	465.912	620.534	373.063	350.079	391.405	391.884	348.038	329.847	TRIVIDRAFT_215361	NW_014013746.1	147361	149533	-	1935	protein_coding	hypothetical protein	hypothetical protein TRIVIDRAFT_215361 [Trichoderma virens Gv29-8]	Metarhizium robertsii ARSEF 23 heat shock protein mRNA	stress-induced-phosphoprotein 1	Stress-induced-phosphoprotein 1 OS=Macaca fascicularis GN=STIP1 PE=2 SV=1	Tetratricopeptide repeat//Tetratricopeptide repeat//Tetratricopeptide repeat//Tetratricopeptide repeat//Tetratricopeptide repeat//TPR repeat//Tetratricopeptide repeat	--	protein binding	--	Molecular co-chaperone STI1
25794107	778.519	697.988	564.416	549.616	534.527	656.16	555.915	507.903	518.8	463.985	514.581	412.007	443.956	359.224	380.194	388.338	421.876	434.562	341.859	318.14	396.057	206.39	198.188	115.98	TRIVIDRAFT_42533	NW_014013660.1	313912	314565	-	279	protein_coding	hypothetical protein	hypothetical protein TRIVIDRAFT_42533 [Trichoderma virens Gv29-8]	Trichoderma reesei QM6a predicted protein (TRIREDRAFT_65717), partial mRNA	NADH dehydrogenase (ubiquinone) 1 alpha subcomplex subunit 2	NADH-ubiquinone oxidoreductase 10.5 kDa subunit OS=Neurospora crassa (strain ATCC 24698 / 74-OR23-1A / CBS 708.71 / DSM 1257 / FGSC 987) GN=nuo-10.5 PE=4 SV=1	--	--	--	--	NADH:ubiquinone oxidoreductase NDUFA2/B8 subunit
25790898	699.401	380.731	329.909	595.035	499.958	536.774	405.774	529.826	413.269	327.17	526.361	399.974	393.497	440.378	451.878	483.874	523.326	301.586	535.8	551.137	424.54	383.982	374.482	238.552	TRIVIDRAFT_215213	NW_014013747.1	877485	878592	+	1108	protein_coding	hypothetical protein	hypothetical protein TRIVIDRAFT_215213 [Trichoderma virens Gv29-8]	Trichoderma reesei QM6a hypothetical protein (TRIREDRAFT_122487), mRNA	--	--	--	--	--	--	--
25798091	8.9188	12.4394	11.6901	5.92868	10.1862	4.61277	7.57141	9.79349	18.0553	4.46075	7.45715	10.2867	11.5005	24.1699	58.0586	170.409	135.847	487.742	1518.61	1544.86	908.133	1539.57	1767.4	2450.16	TRIVIDRAFT_79497	NW_014013748.1	1031970	1034034	+	2006	protein_coding	hypothetical protein	hypothetical protein TRIVIDRAFT_79497 [Trichoderma virens Gv29-8]	Trichoderma reesei QM6a predicted protein (TRIREDRAFT_46794), mRNA	proton-dependent oligopeptide transporter, POT family	Probable peptide transporter ptr2 OS=Schizosaccharomyces pombe (strain 972 / ATCC 24843) GN=ptr2 PE=1 SV=1	mbt repeat//Major Facilitator Superfamily//POT family	transmembrane transport//regulation of transcription, DNA-templated//transport	transporter activity	membrane//nucleus//integral component of membrane	H+/oligopeptide symporter
25795881	700.302	1013.38	734.227	199.963	283.952	256.798	441.878	368.296	445.896	330.179	345.879	399.569	617.018	619.209	699.436	389.391	500.122	589.167	385.066	293.699	390.302	191.192	327.545	176.58	TRIVIDRAFT_58862	NW_014013670.1	578342	579304	-	963	protein_coding	hypothetical protein	hypothetical protein TRIVIDRAFT_58862 [Trichoderma virens Gv29-8]	--	--	2-methylene-furan-3-one reductase OS=Solanum lycopersicum GN=EO PE=1 SV=1	Dihydrodipicolinate reductase, N-terminus//Semialdehyde dehydrogenase, NAD binding domain//Alcohol dehydrogenase GroES-like domain//Zinc-binding dehydrogenase//Tetrahydrofolate dehydrogenase/cyclohydrolase, NAD(P)-binding domain//Glutaredoxin	glyoxylate metabolic process//folic acid-containing compound biosynthetic process//lysine biosynthetic process via diaminopimelate//cell redox homeostasis//lysine biosynthetic process//obsolete electron transport//oxidation-reduction process	methylenetetrahydrofolate dehydrogenase (NADP+) activity//4-hydroxy-tetrahydrodipicolinate reductase//protein disulfide oxidoreductase activity//electron carrier activity//catalytic activity//NAD binding//oxidoreductase activity, acting on the aldehyde or oxo group of donors, NAD or NADP as acceptor	--	Zinc-binding oxidoreductase
25798357	681.451	591.885	615.156	598.338	504.784	618.99	490.795	518.897	487.058	455.783	516.471	458.915	478.032	404.071	461.141	439.559	436.938	410.817	322.677	302.541	318.181	198.767	181.735	155.202	TRIVIDRAFT_82504	NW_014013657.1	1823961	1825767	-	1669	protein_coding	hypothetical protein	NADH-ubiquinone oxidoreductase 49 kDa subunit [Verticillium dahliae VdLs.17]>gi|346979357|gb|EGY22809.1| NADH-ubiquinone oxidoreductase 49 kDa subunit [Verticillium dahliae VdLs.17]	Trichoderma reesei QM6a predicted protein (TRIREDRAFT_76159), mRNA	NADH dehydrogenase (ubiquinone) Fe-S protein 2	NADH dehydrogenase [ubiquinone] iron-sulfur protein 2, mitochondrial OS=Mus musculus GN=Ndufs2 PE=1 SV=1	Nickel-dependent hydrogenase//Respiratory-chain NADH dehydrogenase, 49 Kd subunit	oxidation-reduction process	quinone binding//nickel cation binding//oxidoreductase activity, acting on NAD(P)H//NAD binding	--	NADH:ubiquinone oxidoreductase, NDUFS2/49 kDa subunit
25798236	754.587	624.799	543.305	401.849	481.194	512.919	575.14	579.395	545.638	393.401	511.914	461.078	595.058	536.672	533.554	505.622	479.994	459.111	381.913	278.87	339.133	25.728	43.707	60.7783	TRIVIDRAFT_81180	NW_014013670.1	349932	350961	-	948	protein_coding	hypothetical protein	hypothetical protein TRIVIDRAFT_81180 [Trichoderma virens Gv29-8]	--	--	O-methyltransferase MdmC OS=Streptomyces mycarofaciens GN=mdmC PE=3 SV=1	RNA cap guanine-N2 methyltransferase//Protein-L-isoaspartate(D-aspartate) O-methyltransferase (PCMT)//O-methyltransferase//Methyltransferase domain//ubiE/COQ5 methyltransferase family//Putative methyltransferase	cellular protein modification process//metabolic process//S-adenosylmethionine metabolic process//RNA modification//RNA methylation//tRNA modification//tRNA processing//protein methylation//7-methylguanosine RNA capping	tRNA (guanine-N7-)-methyltransferase activity//O-methyltransferase activity//protein-L-isoaspartate (D-aspartate) O-methyltransferase activity//methyltransferase activity	--	O-methyltransferase
25789209	1098.08	976.789	791.559	400.709	436.195	450.629	612.626	749.583	625.63	204.656	169.753	256.941	743.751	934.481	694.702	185.401	199.194	202.739	116.165	111.01	120.962	99.3028	172.703	266.589	TRIVIDRAFT_184771	NW_014013657.1	485272	487301	+	1747	protein_coding	hypothetical protein	hypothetical protein TRIVIDRAFT_184771 [Trichoderma virens Gv29-8]	Trichoderma reesei QM6a predicted protein (TRIREDRAFT_21919), partial mRNA	--	--	AP-5 complex subunit sigma-1	endosomal transport//double-strand break repair via homologous recombination	--	AP-type membrane coat adaptor complex	--
25790906	182.938	241.428	192.622	139.307	240.71	132.988	159.523	177.586	273.332	107.147	119.664	138.558	234.322	439.811	478.514	358.431	421.017	469.882	551.587	640.181	506.079	1152.2	1527.87	1681.15	TRIVIDRAFT_215253	NW_014013747.1	1376478	1377417	+	940	protein_coding	hypothetical protein	hypothetical protein TRIVIDRAFT_215253 [Trichoderma virens Gv29-8]	--	--	--	Nuclear envelope localisation domain	--	--	integral component of membrane	--
25797456	91.9742	204.898	224.425	539.678	508.316	254.112	218.232	137.001	335.751	157.339	268.8	307.985	124.83	219.232	187.64	119.326	238.77	182.258	94.5109	179.805	235.5	1996.92	3105.43	565.61	TRIVIDRAFT_71502	NW_014013743.1	492340	494175	-	1770	protein_coding	hypothetical protein	hypothetical protein TRIVIDRAFT_71502 [Trichoderma virens Gv29-8]	Trichoderma reesei QM6a predicted protein (TRIREDRAFT_103669), partial mRNA	cardiolipin-specific phospholipase	probable cardiolipin-specific deacylase, mitochondrial OS=Schizosaccharomyces pombe (strain 972 / ATCC 24843) GN=SPAC6G10.03c PE=3 SV=1	Phospholipase/Carboxylesterase//Thioesterase domain//Lipase (class 3)	lipid metabolic process//biosynthetic process	hydrolase activity//hydrolase activity, acting on ester bonds	--	Predicted hydrolase/acyltransferase (alpha/beta hydrolase superfamily)
25792686	438.887	390.066	437.366	621.683	673.732	497.508	352.942	428.545	472.817	387.739	449.064	398.952	333.358	308.615	428.159	232.774	256.808	366.842	328.081	424.545	377.519	715.528	692.279	469.732	TRIVIDRAFT_28777	NW_014013743.1	722319	723405	-	1008	protein_coding	hypothetical protein	hypothetical protein TRIVIDRAFT_28777 [Trichoderma virens Gv29-8]	Trichoderma reesei QM6a predicted protein (TRIREDRAFT_55375), partial mRNA	--	--	--	--	--	--	--
novel.4795	240.706	364.434	376.925	510.72	681.281	486.423	397.889	425.816	601.858	354.115	339.978	606.822	518.328	616.79	517.816	303.108	352.169	388.882	182.288	278.119	307.15	625.682	520.421	477.382	-	NW_014013666.1	911160	912441	-	1282	-	-	--	--	--	--	--	--	--	--	--
25790994	365.814	439.946	408.054	388.636	427.991	357.264	338.409	323.187	399.887	294.855	337.514	544.916	297.382	360.313	415.329	273.895	326.001	373.777	301.288	414.445	365.989	1087.69	816.503	804.87	TRIVIDRAFT_215751	NW_014013744.1	4995	6880	+	1715	protein_coding	hypothetical protein	hypothetical protein TRIATDRAFT_300124 [Trichoderma atroviride IMI 206040]	--	serine palmitoyltransferase	Serine palmitoyltransferase 1 OS=Schizosaccharomyces pombe (strain 972 / ATCC 24843) GN=lcb1 PE=3 SV=1	Cys/Met metabolism PLP-dependent enzyme//Aminotransferase class I and II	biosynthetic process	pyridoxal phosphate binding	--	Serine palmitoyltransferase
25791248	61.5974	66.3625	120.208	1010.34	847.175	436.983	92.5023	91.247	474.677	81.8533	131.165	238.115	185.736	441.155	528.987	135.416	176.25	207.138	345.089	624.758	274.117	1085.67	899.183	1906.55	TRIVIDRAFT_217178	NW_014013657.1	65454	67671	-	2218	protein_coding	hypothetical protein	hypothetical protein TRIVIDRAFT_217178 [Trichoderma virens Gv29-8]	Trichoderma reesei QM6a predicted protein (TRIREDRAFT_123476), mRNA	--	--	--	--	--	--	--
25798401	414.932	336.13	441.957	416.535	412.254	585.417	494.452	499.797	438.64	479.613	557.622	478.925	525.427	437.95	495.517	532.009	513.416	622.681	458.185	458.259	420.268	158.424	177.317	92.2623	TRIVIDRAFT_82911	NW_014013661.1	67871	69370	+	1249	protein_coding	hypothetical protein	hypothetical protein TRIVIDRAFT_82911 [Trichoderma virens Gv29-8]	Trichoderma reesei QM6a predicted protein (TRIREDRAFT_120424), partial mRNA	lactoylglutathione lyase	Lactoylglutathione lyase OS=Schizosaccharomyces pombe (strain 972 / ATCC 24843) GN=glo1 PE=1 SV=1	--	--	--	--	Glyoxalase
25798863	277.914	163.792	768.553	453.036	405.597	444.121	517.497	474.424	541.214	373.931	407.87	418.832	469.17	449.64	479.263	250.805	241.446	249.526	370.551	463.492	370.691	690.842	734.162	364.061	TRIVIDRAFT_89446	NW_014013744.1	2479556	2480817	-	1121	protein_coding	hypothetical protein	hypothetical protein TRIVIDRAFT_89446 [Trichoderma virens Gv29-8]	Trichoderma reesei QM6a predicted protein (TRIREDRAFT_122529), partial mRNA	--	Nuclease S1 OS=Aspergillus oryzae (strain ATCC 42149 / RIB 40) GN=nucS PE=1 SV=2	S1/P1 Nuclease	DNA catabolic process	endonuclease activity//nucleic acid binding	--	--
25790443	839.384	862.523	691.277	503.5	466.318	497.097	388.331	423.076	439.851	351.201	353.69	304.697	459.138	545.103	548.539	311.964	339.187	432.507	299.404	230.967	283.122	256.364	289.061	262.241	TRIVIDRAFT_208382	NW_014013746.1	2267136	2267797	-	588	protein_coding	hypothetical protein	hypothetical protein TRIVIDRAFT_208382 [Trichoderma virens Gv29-8]	Trichoderma harzianum strain IOC-3844 clone xynBAC, complete sequence	monothiol glutaredoxin	Monothiol glutaredoxin-5, mitochondrial OS=Lachancea kluyveri GN=GRX5 PE=3 SV=1	Glutaredoxin	obsolete electron transport//cell redox homeostasis	protein disulfide oxidoreductase activity//electron carrier activity	--	Glutaredoxin-related protein
25798798	220.092	120.81	547.71	1968.62	238.837	1516.23	285.19	286.938	205.032	211.383	228.883	251.335	302.414	229.513	200.579	365.022	294.9	425.837	786.105	572.655	383.719	318.791	318.599	65.9451	TRIVIDRAFT_88532	NW_014013660.1	1431886	1433908	-	1785	protein_coding	hypothetical protein	hypothetical protein TRIVIDRAFT_88532 [Trichoderma virens Gv29-8]	--	--	Putative amidase C550.07 OS=Schizosaccharomyces pombe (strain 972 / ATCC 24843) GN=SPCC550.07 PE=3 SV=1	--	--	--	--	Amidases
25798760	195.491	169.271	226.104	481.828	358.686	577.833	497.686	479.461	465.263	634.376	628.029	439.115	603.562	520.739	627.698	491.603	482.087	666.632	388.002	500.98	204.193	291.567	230.665	175.535	TRIVIDRAFT_87842	NW_014013659.1	1206518	1207611	+	1012	protein_coding	hypothetical protein	hypothetical protein TRIVIDRAFT_87842 [Trichoderma virens Gv29-8]	Trichoderma reesei QM6a predicted protein (TRIREDRAFT_120765), partial mRNA	enoyl-CoA hydratase	Probable enoyl-CoA hydratase, mitochondrial OS=Dictyostelium discoideum GN=echs1 PE=3 SV=1	Enoyl-CoA hydratase/isomerase//Enoyl-CoA hydratase/isomerase	metabolic process	hydro-lyase activity//catalytic activity	--	Enoyl-CoA hydratase
25797603	201.386	171.64	220.29	327.266	285.999	328.761	383.825	380.282	377.096	399.358	472.019	381.549	460.575	380.394	390.108	480.016	424.566	399.035	600.698	643.165	487.382	791.488	631.143	715.077	TRIVIDRAFT_73230	NW_014013748.1	1843434	1844997	+	1500	protein_coding	protein disulfide isomerase	protein disulfide-isomerase erp38 [Trichoderma harzianum]	Trichoderma reesei QM6a ER-resident thioredoxin protein (TRIREDRAFT_119890), partial mRNA	protein disulfide-isomerase A6	Protein disulfide-isomerase erp38 OS=Neurospora crassa (strain ATCC 24698 / 74-OR23-1A / CBS 708.71 / DSM 1257 / FGSC 987) GN=erp38 PE=2 SV=2	Endoplasmic reticulum protein ERp29, C-terminal domain//Glutaredoxin//Redoxin//Ellis van Creveld protein 2 like protein//AhpC/TSA family//ERp29, N-terminal domain//DSBA-like thioredoxin domain//Thioredoxin	obsolete electron transport//protein secretion//oxidation-reduction process//smoothened signaling pathway//cell redox homeostasis	antioxidant activity//oxidoreductase activity//protein disulfide oxidoreductase activity//electron carrier activity	endoplasmic reticulum//endoplasmic reticulum lumen	Thioredoxin/protein disulfide isomerase
25797675	429.84	453.119	477.663	618.187	672.4	521.671	504.369	584.786	640.622	417.953	520.061	668.652	488.535	520.104	560.177	417.146	413.612	338.734	224.03	202.233	281.452	135.291	117.106	124.845	TRIVIDRAFT_74082	NW_014013744.1	721738	723374	-	1571	protein_coding	hypothetical protein	hypothetical protein TRIVIDRAFT_74082 [Trichoderma virens Gv29-8]	Trichoderma reesei QM6a predicted protein (TRIREDRAFT_77577), partial mRNA	cell wall integrity and stress response component	--	Podoplanin	--	--	integral component of membrane	--
25798244	208.828	341.592	264.398	557.799	384.143	306.462	281.964	234.331	401.06	173.614	264.527	305.067	335.954	411.147	456.52	180.114	230.765	202.925	169.313	246.067	244.519	1481.66	1723.68	921.06	TRIVIDRAFT_81252	NW_014013671.1	98022	100050	+	1962	protein_coding	hypothetical protein	hypothetical protein TRIVIDRAFT_81252 [Trichoderma virens Gv29-8]	Trichoderma reesei QM6a predicted protein (TRIREDRAFT_81972), partial mRNA	--	SEC14 cytosolic factor OS=Ashbya gossypii (strain ATCC 10895 / CBS 109.51 / FGSC 9923 / NRRL Y-1056) GN=SEC14 PE=3 SV=2	Fatty acid desaturase	lipid metabolic process	--	--	Phosphatidylinositol transfer protein SEC14 and related proteins
25788734	78.5339	93.5665	157.567	410.149	256.613	503.323	390.071	493.375	448.061	500.768	558.032	344.29	650.892	780.824	689.108	286.561	238.919	537.252	592.356	975.898	141.716	487.458	434.658	270.52	TRIVIDRAFT_169943	NW_014013743.1	713547	715250	-	1638	protein_coding	hypothetical protein	acetyl-CoA acetyltransferase, partial [Metarhizium majus ARSEF 297]	Trichoderma reesei QM6a mitochondrial acetoacetyl-CoA thiolase-like protein (TRIREDRAFT_120079), partial mRNA	acetyl-CoA C-acetyltransferase	Acetyl-CoA acetyltransferase, mitochondrial OS=Danio rerio GN=acat1 PE=2 SV=1	M3//3-Oxoacyl-[acyl-carrier-protein (ACP)] synthase III//Thiolase, N-terminal domain//Melittin//Thiolase, C-terminal domain	acyl-carrier-protein biosynthetic process//regulation of protein kinase activity//fatty acid biosynthetic process//metabolic process	protein kinase inhibitor activity//transferase activity, transferring acyl groups other than amino-acyl groups//chemokine binding//3-oxoacyl-[acyl-carrier-protein] synthase activity	fatty acid synthase complex//extracellular region	Acetyl-CoA acetyltransferase
25790729	421.936	476.381	429.396	577.038	608.879	446.793	436.389	418.569	499.653	399.341	466.657	478.442	368.927	460.482	544.177	365.019	388.652	346.155	316.326	313.011	415.424	437.729	403.293	298.191	TRIVIDRAFT_213242	NW_014013674.1	17047	18608	+	1455	protein_coding	glycosyltransferase family 64 protein	glycosyltransferase family 64 protein [Trichoderma virens Gv29-8]	--	peptidyl-tRNA hydrolase, PTH2 family	Exostosin-3 OS=Drosophila melanogaster GN=botv PE=1 SV=1	Glycosyl transferase family 64 domain	glycosaminoglycan biosynthetic process//heparan sulfate proteoglycan biosynthetic process	--	integral component of membrane	Acetylglucosaminyltransferase EXT1/exostosin 1
25798755	550.592	507.975	637.258	507.703	482.489	557.698	467.289	493.469	467.258	346.791	433.207	415.603	413.653	359.593	348.211	349.722	323.362	378.858	421.099	409.457	412.999	352.576	315.197	360.228	TRIVIDRAFT_87804	NW_014013659.1	1347166	1349511	-	1951	protein_coding	hypothetical protein	hypothetical protein TRIVIDRAFT_87804 [Trichoderma virens Gv29-8]	Trichoderma reesei QM6a predicted protein (TRIREDRAFT_76057), partial mRNA	V-type H+-transporting ATPase subunit B	V-type proton ATPase subunit B OS=Neurospora crassa (strain ATCC 24698 / 74-OR23-1A / CBS 708.71 / DSM 1257 / FGSC 987) GN=vma-2 PE=3 SV=1	ATP synthase alpha/beta family, nucleotide-binding domain//ATP synthase alpha/beta family, beta-barrel domain//ATP synthase alpha/beta chain, C terminal domain	ATP metabolic process//ATP hydrolysis coupled proton transport//proton transport	hydrolase activity, acting on acid anhydrides, catalyzing transmembrane movement of substances//ATP binding	proton-transporting two-sector ATPase complex, catalytic domain	Vacuolar H+-ATPase V1 sector, subunit B
25790848	2.1593	3.86924	21.0516	115.611	51.7799	123.649	26.1366	16.2487	96.7474	17.4928	44.6504	52.6726	19.3854	50.6884	123.129	6.19929	5.83246	101.513	63.1247	58.0162	36.6826	3786.55	3730.07	1713.17	TRIVIDRAFT_214829	NW_014013657.1	819085	820522	+	1438	protein_coding	hypothetical protein	hypothetical protein TRIVIDRAFT_214829 [Trichoderma virens Gv29-8]	Trichoderma reesei QM6a 4-hydroxyphenylpyruvate dioxygenase (TRIREDRAFT_121856), mRNA	4-hydroxyphenylpyruvate dioxygenase	4-hydroxyphenylpyruvate dioxygenase OS=Neurospora crassa (strain ATCC 24698 / 74-OR23-1A / CBS 708.71 / DSM 1257 / FGSC 987) GN=B23G1.170 PE=3 SV=1	--	--	--	--	4-hydroxyphenylpyruvate dioxygenase
25797549	291.037	278.694	304.117	354.601	430.155	363.446	396.218	408.6	418.414	392.077	373.119	408.365	441.043	394.457	524.063	465.587	451.483	410.971	471.106	511.418	600.875	577.371	531.429	454.569	TRIVIDRAFT_72587	NW_014013746.1	1317748	1320019	+	2210	protein_coding	hypothetical protein	hypothetical protein TRIVIDRAFT_72587 [Trichoderma virens Gv29-8]	Trichoderma reesei QM6a predicted protein (TRIREDRAFT_123556), partial mRNA	--	Protein OPY2 OS=Saccharomyces cerevisiae (strain ATCC 204508 / S288c) GN=OPY2 PE=1 SV=1	DNA polymerase delta, subunit 4//Chordopoxvirus DNA-directed RNA polymerase 7 kDa polypeptide (RPO7)	DNA replication//purine nucleobase metabolic process//transcription, DNA-templated//pyrimidine nucleobase metabolic process	DNA-directed RNA polymerase activity//DNA binding	nucleolus//nucleus	--
25796454	251.228	259.045	284.084	290.609	312.244	378.868	416.088	393.375	390.701	387.464	405.51	429.606	420.087	370.195	395.498	536.146	555.354	527.493	594.936	523.881	530.922	548.172	525.738	478.566	TRIVIDRAFT_63119	NW_014013748.1	1979386	1981290	-	1758	protein_coding	hypothetical protein	hypothetical protein TRIVIDRAFT_63119 [Trichoderma virens Gv29-8]	Trichoderma reesei QM6a predicted protein (TRIREDRAFT_73511), mRNA	NAD+ kinase	NAD(+) kinase OS=Saccharomyces cerevisiae (strain ATCC 204508 / S288c) GN=UTR1 PE=1 SV=2	Diacylglycerol kinase catalytic domain//ATP-NAD kinase	NADP biosynthetic process//metabolic process//nicotinate nucleotide metabolic process//nicotinamide metabolic process	kinase activity//NAD+ kinase activity	--	Predicted sugar kinase
25798900	741.099	598.594	598.172	735.916	477.105	714.115	382.302	401.02	398.909	326.73	354.2	310.902	303.776	390.482	328.961	384.669	421.592	476.47	408.267	380.225	422.268	160.487	127.034	265.245	TRIVIDRAFT_89938	NW_014013668.1	414336	415331	+	905	protein_coding	hypothetical protein	hypothetical protein TRIVIDRAFT_89938 [Trichoderma virens Gv29-8]	Trichoderma reesei QM6a predicted protein (TRIREDRAFT_121464), mRNA	glycine cleavage system H protein	Glycine cleavage system H protein OS=Phenylobacterium zucineum (strain HLK1) GN=gcvH PE=3 SV=1	Gas vesicle synthesis protein GvpO//Toxin SymE, type I toxin-antitoxin system	gas vesicle organization//RNA metabolic process	RNA binding//hydrolase activity, acting on ester bonds	cytoplasm	Glycine cleavage system H protein (lipoate-binding)
25790942	685.718	611.02	503.69	407.601	434.924	518.105	412.68	534.567	361.623	318.414	306.232	300.427	602.043	581.792	507.335	440.134	427.882	593.455	432.606	343.592	464.601	64.9592	123.103	116.81	TRIVIDRAFT_215493	NW_014013746.1	1848386	1849486	+	1101	protein_coding	hypothetical protein	hypothetical protein TRIVIDRAFT_215493 [Trichoderma virens Gv29-8]	Trichoderma reesei QM6a predicted protein (TRIREDRAFT_82356), partial mRNA	--	Protein UPS1, mitochondrial OS=Saccharomyces cerevisiae (strain ATCC 204508 / S288c) GN=UPS1 PE=1 SV=1	--	--	--	--	--
25788437	200.734	386.443	408.619	541.435	628.532	354.231	343.7	288.79	658.706	233.868	303.367	462.849	268.473	287.394	419.413	157.418	219.553	241.779	244.805	431.556	371.761	1058.62	950.22	601.043	TRIVIDRAFT_158945	NW_014013663.1	580729	581907	-	1113	protein_coding	glycosyltransferase family 32 protein	hypothetical protein THAR02_02567 [Trichoderma harzianum]	Trichoderma reesei QM6a glycosyltransferase family 32 (TRIREDRAFT_64925), partial mRNA	--	Mannosyl phosphorylinositol ceramide synthase CSH1 OS=Saccharomyces cerevisiae (strain ATCC 204508 / S288c) GN=CSH1 PE=1 SV=1	TcdA/TcdB catalytic glycosyltransferase domain//Class-II DAHP synthetase family	tyrosine biosynthetic process//tryptophan biosynthetic process//aromatic amino acid family biosynthetic process//L-phenylalanine biosynthetic process	3-deoxy-7-phosphoheptulonate synthase activity//transferase activity, transferring glycosyl groups	--	--
25792461	280.295	298.598	326.376	320.325	455.286	406.73	392.365	423.872	499.894	378.727	467.764	440.594	559.592	503.213	607.295	541.784	600.808	625.049	461.951	447.709	511.442	157.254	155.176	169.505	TRIVIDRAFT_232229	NW_014013659.1	700456	701477	+	786	protein_coding	hypothetical protein	hypothetical protein TRIVIDRAFT_232229 [Trichoderma virens Gv29-8]	Trichoderma reesei QM6a predicted protein (TRIREDRAFT_21737), mRNA	--	mRNA stability protein mug134 OS=Schizosaccharomyces pombe (strain 972 / ATCC 24843) GN=mug134 PE=2 SV=4	--	--	--	--	--
25797463	1024.69	861.048	739.395	219.567	203.367	294.165	534.022	580.069	430.383	133.242	144.852	212.021	768.654	1095.86	771.609	169.034	188.677	251.892	161.372	148.685	174.664	217.072	342.557	349.13	TRIVIDRAFT_71559	NW_014013743.1	200551	203809	+	3190	protein_coding	hypothetical protein	hypothetical protein TRIVIDRAFT_71559 [Trichoderma virens Gv29-8]	Trichoderma reesei QM6a predicted protein (TRIREDRAFT_55818), partial mRNA	--	Protein FAM214A OS=Mus musculus GN=Fam214a PE=2 SV=3	--	--	--	--	Uncharacterized conserved protein
25798630	338.667	384.584	412.122	355.396	357.423	322.059	359.526	315.16	461.614	308.32	361.79	416.267	318.429	355.964	399.75	293.797	336.479	354.445	405.242	438.256	455.803	796.79	786.361	673.928	TRIVIDRAFT_85866	NW_014013748.1	1713317	1714793	+	1267	protein_coding	hypothetical protein	hypothetical protein TRIVIDRAFT_85866 [Trichoderma virens Gv29-8]	Trichoderma reesei QM6a predicted protein (TRIREDRAFT_74386), mRNA	--	UPF0220 protein C8D2.02c OS=Schizosaccharomyces pombe (strain 972 / ATCC 24843) GN=pi063 PE=3 SV=1	--	--	--	--	--
25790839	974.549	732.804	719.526	274.526	163.323	237.618	504.999	507.371	439.355	236.038	242.626	250.109	656.124	1382.5	962.055	408.512	359.329	328.057	110.558	170.54	80.5673	63.1975	85.416	114.43	TRIVIDRAFT_214756	NW_014013657.1	265622	267423	+	1802	protein_coding	hypothetical protein	amino acid transporter [Trichoderma reesei QM6a]>gi|340515467|gb|EGR45721.1| amino acid transporter [Trichoderma reesei QM6a]>gi|572273711|gb|ETR97313.1| arginine permease [Trichoderma reesei RUT C-30]	Trichoderma reesei QM6a amino acid transporter (TRIREDRAFT_67806), partial mRNA	yeast amino acid transporter	Arginine permease OS=Saccharomyces cerevisiae (strain ATCC 204508 / S288c) GN=CAN1 PE=1 SV=2	Amino acid permease//Multidrug efflux pump-associated protein AcrZ//Amino acid permease	drug transmembrane transport//transport//transmembrane transport//amino acid transport//drug transport//amino acid transmembrane transport	amino acid transmembrane transporter activity//drug transmembrane transporter activity	integral component of membrane//membrane//plasma membrane	--
25791190	263.684	223.51	366.422	460.34	613.364	391.715	317	303.434	439.871	238.366	277.089	304.392	297.529	382.347	426.49	233.414	243.302	242.982	375.222	517.431	380.948	826.642	835.718	1016.81	TRIVIDRAFT_216830	NW_014013661.1	1078728	1079507	+	780	protein_coding	hypothetical protein	hypothetical protein TRIVIDRAFT_216830 [Trichoderma virens Gv29-8]	Trichoderma reesei QM6a predicted protein (TRIREDRAFT_62017), partial mRNA	--	UPF0357 protein AAL017W OS=Ashbya gossypii (strain ATCC 10895 / CBS 109.51 / FGSC 9923 / NRRL Y-1056) GN=AAL017W PE=3 SV=1	--	--	--	--	--
25793717	300.22	302.696	275.989	214.892	289.429	263.496	457.353	425.756	443.625	348.745	331.178	321.842	457.737	506.78	467.394	442.773	480.138	461.623	633.302	603.624	541.282	434.746	528.089	407.369	TRIVIDRAFT_38580	NW_014013657.1	1284797	1285519	-	723	protein_coding	hypothetical protein	hypothetical protein TRIVIDRAFT_38580 [Trichoderma virens Gv29-8]	Trichoderma reesei QM6a predicted protein (TRIREDRAFT_3889), partial mRNA	--	--	--	--	--	--	--
25798499	1535.52	1384.08	748.696	829.606	159.685	512.731	240.598	248.55	264.519	219.083	242.842	245.673	191.82	206.747	234.368	288.355	259.699	229.719	257.048	281.844	277.769	420.468	345.393	295.071	TRIVIDRAFT_84016	NW_014013743.1	1214162	1215694	+	1086	protein_coding	hypothetical protein	Ribosomal protein S4e, partial [Metarhizium majus ARSEF 297]	Trichoderma reesei QM6a hypothetical protein (TRIREDRAFT_74568), mRNA	small subunit ribosomal protein S4e	40S ribosomal protein S4-A OS=Saccharomyces cerevisiae (strain ATCC 204508 / S288c) GN=RPS4A PE=1 SV=1	S4 domain	--	RNA binding	--	40S ribosomal protein S4
25793292	737.982	845.032	672.545	401.401	458.176	493.548	475.782	444.921	509.008	412.792	421.215	413.643	416.05	296.348	403.658	410.558	417.577	496.457	255.567	227.129	323.588	141.359	134.606	108.589	TRIVIDRAFT_34126	NW_014013748.1	1736779	1737175	-	336	protein_coding	hypothetical protein	hypothetical protein TRIVIDRAFT_34126 [Trichoderma virens Gv29-8]	Trichoderma reesei QM6a predicted protein (TRIREDRAFT_53701), partial mRNA	--	--	--	--	--	--	--
25798637	556.744	433.877	566.785	480.947	405.533	506.568	542.658	519.856	490.765	431.771	470.789	433.258	421.668	336.248	372.654	336.925	315.013	332.096	343.879	342.644	320.261	340.851	316.885	293.867	TRIVIDRAFT_85975	NW_014013748.1	2167967	2169099	+	750	protein_coding	calcineurin regulatory subunit B	calcineurin, beta subunit [Trichoderma reesei QM6a]>gi|340514647|gb|EGR44907.1| calcineurin, beta subunit [Trichoderma reesei QM6a]>gi|358389828|gb|EHK27420.1| calcineurin regulatory subunit B [Trichoderma virens Gv29-8]>gi|358401263|gb|EHK50569.1| calcineurin regulatory subunit B [Trichoderma atroviride IMI 206040]>gi|572274436|gb|ETR97966.1| calcineurin subunit B [Trichoderma reesei RUT C-30]	Trichoderma reesei QM6a calcineurin, beta subunit (TRIREDRAFT_52130), mRNA	serine/threonine-protein phosphatase 2B regulatory subunit	Calcineurin subunit B OS=Neurospora crassa (strain ATCC 24698 / 74-OR23-1A / CBS 708.71 / DSM 1257 / FGSC 987) GN=cnb-1 PE=2 SV=2	EF-hand domain//EF hand//Cytoskeletal-regulatory complex EF hand//EF hand//EF-hand domain pair//EF-hand domain pair//Secreted protein acidic and rich in cysteine Ca binding region	signal transduction	calcium ion binding//protein binding	proteinaceous extracellular matrix	Ca2+/calmodulin-dependent protein phosphatase (calcineurin subunit B), EF-Hand superfamily protein
25798980	45.7425	34.3394	87.3177	407.894	210.453	406.216	457.829	473.796	385.448	570.352	501.857	342.943	607.54	497.76	623.903	304.643	206.713	550.312	872.318	1178.75	206.625	412.616	315.449	201.109	TRIVIDRAFT_91213	NW_014013747.1	1980639	1982843	+	2072	protein_coding	hypothetical protein	delta 1-pyrroline-5-carboxylate dehydrogenase [Metarhizium acridum CQMa 102]>gi|322696902|gb|EFY88688.1| delta 1-pyrroline-5-carboxylate dehydrogenase [Metarhizium acridum CQMa 102]	Trichoderma reesei QM6a aldehyde dehydrogenase (TRIREDRAFT_82601), mRNA	1-pyrroline-5-carboxylate dehydrogenase	Delta-1-pyrroline-5-carboxylate dehydrogenase, mitochondrial OS=Emericella nidulans (strain FGSC A4 / ATCC 38163 / CBS 112.46 / NRRL 194 / M139) GN=prnC PE=3 SV=2	Aldehyde dehydrogenase family	proline biosynthetic process//metabolic process//arginine metabolic process//oxidation-reduction process	oxidoreductase activity, acting on the aldehyde or oxo group of donors, NAD or NADP as acceptor//oxidoreductase activity//1-pyrroline-5-carboxylate dehydrogenase activity	--	Delta-1-pyrroline-5-carboxylate dehydrogenase
25798040	853.773	966.664	437.699	700.036	431.565	769.578	226.799	274.552	249.814	308.456	304.972	212.212	291.87	357.731	326.272	374.968	364.906	559.639	264.423	165.935	352.331	362.391	421.921	317.227	TRIVIDRAFT_78895	NW_014013743.1	856637	859244	+	2471	protein_coding	hypothetical protein	hypothetical protein TRIVIDRAFT_78895 [Trichoderma virens Gv29-8]	Trichoderma reesei QM6a hsp70 family protein, mitochondrial precursor (TRIREDRAFT_120053), partial mRNA	molecular chaperone DnaK	Heat shock 70 kDa protein OS=Emericella nidulans (strain FGSC A4 / ATCC 38163 / CBS 112.46 / NRRL 194 / M139) GN=AN6010 PE=1 SV=1	FGGY family of carbohydrate kinases, C-terminal domain//RNA polymerase II transcription mediator complex subunit 9//DeoC/LacD family aldolase//MreB/Mbl protein	regulation of transcription from RNA polymerase II promoter//carbohydrate metabolic process//cell morphogenesis	phosphotransferase activity, alcohol group as acceptor//RNA polymerase II transcription cofactor activity//lyase activity	mediator complex	Molecular chaperones mortalin/PBP74/GRP75, HSP70 superfamily
25795003	404.686	317.573	427.367	487.282	370.893	636.664	560.475	558.242	462.629	478.659	489.389	445.072	521.296	329.485	372.615	385.211	369.657	499.605	467.473	547.888	297.523	203.086	159.665	92.3267	TRIVIDRAFT_50532	NW_014013672.1	362915	364002	-	996	protein_coding	hypothetical protein	hypothetical protein TRIVIDRAFT_50532 [Trichoderma virens Gv29-8]	Cordyceps militaris CM01 quinone oxidoreductase (CCM_07582), partial mRNA	NADPH2:quinone reductase	Probable quinone oxidoreductase OS=Saccharomyces cerevisiae (strain ATCC 204508 / S288c) GN=ZTA1 PE=1 SV=1	short chain dehydrogenase//TrkA-N domain//Zinc-binding dehydrogenase//Alcohol dehydrogenase GroES-like domain	potassium ion transport//oxidation-reduction process//metabolic process	oxidoreductase activity	--	Predicted quinone oxidoreductase
25798674	402.421	400.287	402.177	384.497	443.293	479.003	543.84	437.987	503.544	369.495	402.842	412.79	396.624	325.69	404.385	353	341.018	364.638	421.461	424.605	488.517	389.205	333.179	445.52	TRIVIDRAFT_8643	NW_014013745.1	732948	733636	+	564	protein_coding	hypothetical protein	hypothetical protein TRIVIDRAFT_8643, partial [Trichoderma virens Gv29-8]	Trichoderma reesei QM6a predicted protein (TRIREDRAFT_1777), partial mRNA	--	--	Herpesvirus UL35 family	--	--	viral capsid	--
25797816	397.973	361.861	426.675	470.764	388.264	577.158	401.745	435.693	374.84	338.205	411.348	401.666	375.918	298.05	306.374	398.885	337.276	329.944	424.707	441.684	403.483	545.572	491.868	529.808	TRIVIDRAFT_76254	NW_014013664.1	473702	477249	+	3242	protein_coding	hypothetical protein	hypothetical protein TRIVIDRAFT_76254 [Trichoderma virens Gv29-8]	Trichoderma reesei QM6a predicted protein (TRIREDRAFT_22994), partial mRNA	transitional endoplasmic reticulum ATPase	Cell division control protein 48 OS=Emericella nidulans (strain FGSC A4 / ATCC 38163 / CBS 112.46 / NRRL 194 / M139) GN=cdc48 PE=1 SV=2	Isopentenyl transferase//Parvovirus non-structural protein NS1//Type III restriction enzyme, res subunit//PhoH-like protein//Sigma-54 interaction domain//NTPase//TIP49 C-terminus//RNA helicase//ATPase family associated with various cellular activities (AAA)//Ubiquitin fusion degradation protein UFD1//Adenovirus IVa2 protein//AAA domain (dynein-related subfamily)//Threonylcarbamoyl adenosine biosy…	viral genome replication//terpenoid biosynthetic process//tRNA threonylcarbamoyladenosine modification//DNA recombination//DNA repair//steroid biosynthetic process//ubiquitin-dependent protein catabolic process//viral transcription//regulation of transcription, DNA-templated//biosynthetic process	RNA helicase activity//ATP binding//hydrolase activity//ADP binding//DNA binding//transcription factor binding//dimethylallyltranstransferase activity//DNA helicase activity//four-way junction helicase activity//nucleotide phosphatase activity, acting on free nucleotides//ATPase activity//RNA binding	transcription factor complex//Holliday junction helicase complex//replication fork	AAA+-type ATPase
novel.8754	577.291	763.003	717.345	350.217	278.321	322.119	480.792	549.619	400.818	194.967	262.098	345.184	817.021	935.449	710.487	236.447	316.376	406.266	118.605	155.064	153.201	311.879	353.839	104.635	-	NW_014013744.1	2501670	2503855	-	2048	-	PF00172:Fungal Zn(2)-Cys(6) binuclear cluster domain	hypothetical protein THAR02_09169 [Trichoderma harzianum]	Trichoderma reesei QM6a N-terminal fungal transcription regulatory domain-containing protein (TRIREDRAFT_122523), mRNA	--	Fluconazole resistance protein 1 OS=Candida albicans GN=FCR1 PE=3 SV=1	Fungal Zn(2)-Cys(6) binuclear cluster domain//Dolichol phosphate-mannose biosynthesis regulatory protein (DPM2)	regulation of transcription, DNA-templated//macromolecule biosynthetic process	zinc ion binding//RNA polymerase II transcription factor activity, sequence-specific DNA binding	nucleus//integral component of endoplasmic reticulum membrane	--
25788950	453.885	332.706	519.466	567.065	596.416	712.045	569.571	530.334	460.146	515.256	483.991	391.641	514.835	315.386	368.342	335.302	310.889	357.192	375.468	318.326	393.448	147.176	167.585	122.143	TRIVIDRAFT_177937	NW_014013745.1	419054	419977	-	861	protein_coding	hypothetical protein	hypothetical protein TRIVIDRAFT_177937 [Trichoderma virens Gv29-8]	Trichoderma reesei QM6a predicted protein (TRIREDRAFT_54611), partial mRNA	membrane-associated progesterone receptor component	Damage response protein 1 OS=Saccharomyces cerevisiae (strain ATCC 204508 / S288c) GN=DAP1 PE=1 SV=1	--	--	--	--	Putative steroid membrane receptor Hpr6.6/25-Dx
25798640	413.949	370.485	435.043	399.64	416.61	424.519	446.767	449.496	421.394	409.232	434.694	344.887	459.74	379.525	416.121	371.005	343.454	374.805	385.09	337.532	378.094	488.217	486.516	467.235	TRIVIDRAFT_86017	NW_014013748.1	2363131	2364299	-	983	protein_coding	hypothetical protein	hypothetical protein TRIVIDRAFT_86017 [Trichoderma virens Gv29-8]	--	--	--	--	--	--	--	--
25786735	334.668	278.57	351.832	788.758	517.53	820.038	747.719	732.044	832.889	207.554	352.542	593.419	224.067	233.273	330.574	109.603	127.804	113.108	240.54	265.874	396.033	418.69	328.38	508.172	TRIVIDRAFT_110650	NW_014013745.1	257649	258984	+	1268	protein_coding	hypothetical protein	hypothetical protein TRIVIDRAFT_110650 [Trichoderma virens Gv29-8]	Trichoderma reesei QM6a predicted protein (TRIREDRAFT_119805), mRNA	--	--	--	--	--	--	--
25790732	795.216	514.725	922.755	885.123	709.863	655.853	332.858	396.796	390.037	259.043	295.289	260.301	336.167	482.465	513.35	354.076	359.767	478.702	202.914	228.398	249.027	59.9796	62.3675	94.2287	TRIVIDRAFT_213320	NW_014013671.1	281382	283151	-	1703	protein_coding	hypothetical protein	hypothetical protein TRIATDRAFT_299551 [Trichoderma atroviride IMI 206040]	Trichoderma reesei QM6a predicted protein (TRIREDRAFT_52267), mRNA	mannitol-1-phosphate 5-dehydrogenase	Mannitol-1-phosphate 5-dehydrogenase OS=Neurospora crassa (strain ATCC 24698 / 74-OR23-1A / CBS 708.71 / DSM 1257 / FGSC 987) GN=NCU07318 PE=3 SV=1	Mannitol dehydrogenase C-terminal domain//UDP-glucose/GDP-mannose dehydrogenase family, NAD binding domain//Mannitol dehydrogenase Rossmann domain	oxidation-reduction process	coenzyme binding//NAD binding//oxidoreductase activity, acting on the CH-OH group of donors, NAD or NADP as acceptor//oxidoreductase activity	--	--
25794118	500.469	548.315	773.308	174.989	500.492	328.871	628.415	799.077	554.026	336.364	363.095	482.112	997.229	1216.88	1012.27	165.843	173.979	210.651	8.13043	10.2064	25.9493	2.43296	2.90339	2.73788	TRIVIDRAFT_42592	NW_014013660.1	510521	511300	+	603	protein_coding	hypothetical protein	hypothetical protein TRIVIDRAFT_42592 [Trichoderma virens Gv29-8]	Trichoderma reesei QM6a predicted protein (TRIREDRAFT_122998), partial mRNA	uncharacterized protein	--	--	--	--	--	--
novel.4332	202.37	146.514	196.343	154.555	258.145	251.936	280.244	295.134	257.646	327.778	373.012	300.223	478.904	373.365	419.858	614.535	669.319	712.221	658.286	614.086	575.425	693.022	543.851	413.53	-	NW_014013665.1	595503	597124	+	1557	-	PF03358:NADPH-dependent FMN reductase	minor allergen Alt a 7 [Trichoderma harzianum]	Trichoderma reesei QM6a predicted protein (TRIREDRAFT_78357), partial mRNA	NAD(P)H dehydrogenase (quinone)	Minor allergen Alt a 7 OS=Alternaria alternata GN=ALTA7 PE=1 SV=1	Dienelactone hydrolase family//NADPH-dependent FMN reductase//Flavodoxin	--	hydrolase activity//oxidoreductase activity//FMN binding	--	1,4-benzoquinone reductase-like; Trp repressor binding protein-like/protoplast-secreted protein
25789099	685.534	678.252	601.217	489.359	434.263	446.861	350.884	353.677	411.579	284.48	370.537	408.943	318.171	343.987	413.661	310.195	359.551	320.845	272.606	302.979	331.696	441.242	449.815	394.764	TRIVIDRAFT_181802	NW_014013665.1	17896	19857	-	1672	protein_coding	hypothetical protein	hypothetical protein TRIVIDRAFT_181802 [Trichoderma virens Gv29-8]	Trichoderma reesei QM6a dihydrolipoyllysine-residue succinyltransferase (TRIREDRAFT_3653), partial mRNA	2-oxoglutarate dehydrogenase E2 component (dihydrolipoamide succinyltransferase)	Probable dihydrolipoyllysine-residue succinyltransferase component of 2-oxoglutarate dehydrogenase complex, mitochondrial OS=Schizosaccharomyces pombe (strain 972 / ATCC 24843) GN=kgd2 PE=3 SV=1	Presenilin//2-oxoacid dehydrogenases acyltransferase (catalytic domain)//Transcriptional regulator of RNA polII, SAGA, subunit	metabolic process	aspartic-type endopeptidase activity//transferase activity, transferring acyl groups	SAGA-type complex//integral component of membrane	Dihydrolipoamide succinyltransferase (2-oxoglutarate dehydrogenase, E2 subunit)
25791007	667.303	649.115	603.33	330.894	241.379	338.566	512.853	644.495	478.318	72.8418	86.1217	237.571	845.3	1340.95	1470.77	159.268	152.347	209.506	52.4396	78.9122	94.0623	50.8666	179.956	270.262	TRIVIDRAFT_215831	NW_014013744.1	1154857	1156655	+	1799	protein_coding	hypothetical protein	hypothetical protein TRIVIDRAFT_215831 [Trichoderma virens Gv29-8]	Trichoderma reesei QM6a predicted protein (TRIREDRAFT_77699), mRNA	--	Transport and Golgi organization protein 2 homolog OS=Homo sapiens GN=TANGO2 PE=2 SV=1	--	--	--	--	Uncharacterized conserved protein
25798634	365.099	307.424	317.703	419.121	400.935	493.855	420.172	478.18	387.528	386.218	405.042	415.39	445.948	331.294	365.11	428.873	400.376	408.71	408.868	448.934	414.807	448.536	454.36	408.583	TRIVIDRAFT_85940	NW_014013748.1	2019634	2022495	-	2485	protein_coding	hypothetical protein	hypothetical protein TRIVIDRAFT_85940 [Trichoderma virens Gv29-8]	Trichoderma reesei QM6a predicted protein (TRIREDRAFT_21117), mRNA	--	Importin subunit alpha-1 OS=Schizosaccharomyces pombe (strain 972 / ATCC 24843) GN=cut15 PE=1 SV=1	Importin beta binding domain//Nucleolar and spindle-associated protein//Armadillo/beta-catenin-like repeat//Proteasome non-ATPase 26S subunit//Adaptin N terminal region//V-ATPase subunit H//HEAT repeat	microtubule cytoskeleton organization//establishment of mitotic spindle localization//intracellular protein transport//vesicle-mediated transport//ATP hydrolysis coupled proton transport//protein transport//proteasome assembly//protein import into nucleus//mitotic cytokinesis	protein binding//protein transporter activity//hydrolase activity, acting on acid anhydrides, catalyzing transmembrane movement of substances	nucleus//membrane coat//vacuolar proton-transporting V-type ATPase, V1 domain//cytoplasm//microtubule//spindle	Karyopherin (importin) alpha
25790794	128.555	99.8873	270.978	462.854	405.279	675.485	544.149	459.314	492.862	353.721	368.93	391.182	412.55	425.861	353.73	450.533	349.097	400.786	605.953	599.551	346.446	447.217	427.983	263.607	TRIVIDRAFT_214216	NW_014013660.1	107901	109603	-	1639	protein_coding	hypothetical protein	hypothetical protein TRIVIDRAFT_214216 [Trichoderma virens Gv29-8]	Trichoderma reesei QM6a peptidase C1B-like protein (TRIREDRAFT_65735), partial mRNA	bleomycin hydrolase	Cysteine proteinase 1, mitochondrial OS=Saccharomyces cerevisiae (strain JAY291) GN=LAP3 PE=3 SV=2	Papain family cysteine protease//Peptidase C1-like family	proteolysis	cysteine-type peptidase activity//cysteine-type endopeptidase activity	--	Bleomycin hydrolases and aminopeptidases of cysteine protease family
25789274	217.333	345.924	348.128	509.352	620.697	463.464	341.793	378.417	581.074	287.142	312.632	534.391	455.192	620.225	457.175	290.959	316.033	370.301	177.068	262.287	242.792	611.474	507.035	476.536	TRIVIDRAFT_186944	NW_014013666.1	909886	911162	+	1277	protein_coding	hypothetical protein	hypothetical protein TRIVIDRAFT_186944 [Trichoderma virens Gv29-8]	Trichoderma reesei QM6a predicted protein (TRIREDRAFT_5011), partial mRNA	--	--	--	--	--	--	--
25797651	493.391	490.975	559.864	425.831	458.367	453.314	462.999	467.193	508.732	374.24	457.014	426.223	420.715	352.559	377.729	341.394	361.209	335.835	407.821	412.685	402.427	290.521	275.076	158.079	TRIVIDRAFT_73773	NW_014013747.1	1637348	1638729	-	1318	protein_coding	hypothetical protein	hypothetical protein TRIVIDRAFT_73773 [Trichoderma virens Gv29-8]	Trichoderma reesei QM6a 3-beta hydroxysteroid dehydrogenase/isomerase (TRIREDRAFT_78929), partial mRNA	sterol-4alpha-carboxylate 3-dehydrogenase (decarboxylating)	Sterol-4-alpha-carboxylate 3-dehydrogenase, decarboxylating OS=Schizosaccharomyces pombe (strain 972 / ATCC 24843) GN=erg26 PE=3 SV=1	NAD dependent epimerase/dehydratase family//Dihydrodipicolinate reductase, N-terminus//3-beta hydroxysteroid dehydrogenase/isomerase family	lysine biosynthetic process via diaminopimelate//estrogen metabolic process//steroid biosynthetic process//lysine biosynthetic process//C21-steroid hormone metabolic process//androgen metabolic process//oxidation-reduction process	4-hydroxy-tetrahydrodipicolinate reductase//oxidoreductase activity, acting on the CH-OH group of donors, NAD or NADP as acceptor//catalytic activity//coenzyme binding//3-beta-hydroxy-delta5-steroid dehydrogenase activity	--	C-3 sterol dehydrogenase/3-beta-hydroxysteroid dehydrogenase and related dehydrogenases
25790822	622.17	595.672	501.598	369.117	453.725	358.142	513.178	446.553	568.275	316.994	310.753	360.371	451.042	643.145	694.219	296.606	305.718	277.688	297.776	266.699	308.377	250.975	272.352	217.097	TRIVIDRAFT_214564	NW_014013659.1	1456380	1458683	-	1381	protein_coding	hypothetical protein	hypothetical protein TRIVIDRAFT_214564 [Trichoderma virens Gv29-8]	Trichoderma reesei QM6a predicted protein (TRIREDRAFT_76083), partial mRNA	--	Probable protein phosphatase 2C 80 OS=Arabidopsis thaliana GN=At5g66720 PE=2 SV=1	Stage II sporulation protein E (SpoIIE)	--	catalytic activity	--	--
25787109	698.893	704.615	546.275	207.855	225.593	243.417	459.826	477.262	551.849	184.441	184.318	236.107	527.535	700.152	616.934	231.892	251.344	253.108	244.994	294.627	252.992	387.082	449.768	759.672	TRIVIDRAFT_118868	NW_014013745.1	913608	914676	-	966	protein_coding	hypothetical protein	hypothetical protein TRIVIDRAFT_118868, partial [Trichoderma virens Gv29-8]	Trichoderma reesei QM6a predicted protein (TRIREDRAFT_54514), partial mRNA	--	--	--	--	--	--	--
25795831	710.574	710.128	534.334	497.694	387.047	455.26	485.581	433.732	465.346	363.918	348.476	325.701	379.972	302.33	432.699	344.657	380.517	362.402	295.625	251.241	377.141	326.242	297.836	196.106	TRIVIDRAFT_58422	NW_014013663.1	138486	139642	+	1086	protein_coding	hypothetical protein	hypothetical protein TRIVIDRAFT_58422 [Trichoderma virens Gv29-8]	Trichoderma reesei QM6a hypothetical protein (TRIREDRAFT_44386), mRNA	large subunit ribosomal protein L24	--	Outer membrane protein (OmpH-like)	--	unfolded protein binding	--	--
25798417	229.955	213.361	277.766	302.137	429.012	493.203	569.106	569.928	543.419	428.324	452.419	488.731	594.78	441.286	438.909	421.03	404.137	561.495	335.664	296.396	396.011	283.531	258.088	234.343	TRIVIDRAFT_83099	NW_014013662.1	645597	646649	+	987	protein_coding	hypothetical protein	hypothetical protein TRIVIDRAFT_83099 [Trichoderma virens Gv29-8]	--	--	UPF0659 protein C216.03 OS=Schizosaccharomyces pombe (strain 972 / ATCC 24843) GN=SPBC216.03 PE=3 SV=1	NAD dependent epimerase/dehydratase family	--	coenzyme binding//catalytic activity	--	--
25794115	49.9187	32.424	44.3374	55.15	58.5201	95.37	125.964	74.0205	136.342	72.6569	73.0601	132.796	37.5579	52.843	69.7841	293.538	301.318	350.399	1817.07	1443.06	2507.26	771.156	721.371	338.655	TRIVIDRAFT_42568	NW_014013660.1	359433	359729	-	234	protein_coding	hypothetical protein	hypothetical protein TRIVIDRAFT_42568 [Trichoderma virens Gv29-8]	--	--	--	--	--	--	--	--
25798564	429.591	429.123	406.012	507.51	461.732	511.548	467.817	480.528	430.286	384.496	404.567	422.524	433.42	439.094	571.565	318.562	364.886	362.992	316.733	275.55	403.144	269.505	233.407	289.631	TRIVIDRAFT_84984	NW_014013746.1	342336	343642	+	1152	protein_coding	hypothetical protein	hypothetical protein TRIVIDRAFT_84984 [Trichoderma virens Gv29-8]	Trichoderma reesei QM6a predicted protein (TRIREDRAFT_79373), partial mRNA	adenine phosphoribosyltransferase	Adenine phosphoribosyltransferase OS=Yarrowia lipolytica (strain CLIB 122 / E 150) GN=APT1 PE=3 SV=1	Cephalosporin hydroxylase//Phosphoribosyl transferase domain//Herpesvirus polymerase accessory protein	nucleoside metabolic process//lipid biosynthetic process//viral genome replication//DNA replication	DNA polymerase processivity factor activity//methyltransferase activity	DNA polymerase complex	Adenine phosphoribosyl transferases
25793812	408.745	381.347	503.258	383.094	354.366	383.77	496.886	408.792	459.352	431.363	449.066	392.537	401.419	337.327	380.604	347.256	389.745	368.294	428.065	405.047	420.316	342.766	344.496	380.033	TRIVIDRAFT_39503	NW_014013658.1	610951	611575	+	573	protein_coding	hypothetical protein	hypothetical protein TRIVIDRAFT_39503 [Trichoderma virens Gv29-8]	--	--	--	--	--	--	--	--
25787362	375.609	382.432	329.42	475.655	390.75	470.727	454.192	442.803	445.964	290.07	339.383	378.394	495.188	441.736	409.997	258.349	303.097	327.936	280.846	332.789	305.674	435.228	755.156	475.484	TRIVIDRAFT_126270	NW_014013680.1	121616	123371	-	1551	protein_coding	hypothetical protein	hypothetical protein TRIVIDRAFT_126270, partial [Trichoderma virens Gv29-8]	Trichoderma reesei QM6a predicted protein (TRIREDRAFT_74214), partial mRNA	--	Protein YSC84 OS=Saccharomyces cerevisiae (strain ATCC 204508 / S288c) GN=YSC84 PE=1 SV=2	--	--	--	--	Uncharacterized conserved protein
25795099	351.415	328.358	404.694	467.599	536.158	424.106	450.499	418.973	444.02	433.743	469.899	449.726	431.188	374.076	508.778	357.536	367.231	349.592	366.337	333.139	611.648	230.912	242.673	212.421	TRIVIDRAFT_51457	NW_014013656.1	296743	297942	+	1200	protein_coding	hypothetical protein	hypothetical protein TRIVIDRAFT_51457 [Trichoderma virens Gv29-8]	Metarhizium acridum CQMa 102 endosomal SPRY domain protein, putative partial mRNA	--	--	--	--	--	--	--
25787072	613.562	630.904	549.964	419.743	392.642	439.065	505.622	456.038	485.61	385.175	390.161	354.38	464.225	464.757	559.653	334.669	352.711	242.489	272.434	253.071	301.458	231.998	237.032	213.337	TRIVIDRAFT_117609	NW_014013664.1	618762	619977	-	1143	protein_coding	hypothetical protein	hypothetical protein TRIVIDRAFT_117609, partial [Trichoderma virens Gv29-8]	Trichoderma reesei QM6a predicted protein (TRIREDRAFT_80672), partial mRNA	--	Mitochondrial metal transporter 2 OS=Saccharomyces cerevisiae (strain ATCC 204508 / S288c) GN=MMT2 PE=3 SV=2	Cation efflux family	transmembrane transport//cation transport	cation transmembrane transporter activity	integral component of membrane	Mitochondrial Fe2+ transporter MMT1 and related transporters (cation diffusion facilitator superfamily)
25788118	449.592	336.427	1270.36	1479.31	928.296	670.743	247.113	554.772	215.646	1009.96	865.543	324.394	730.944	168.937	187.149	10.3537	12.2176	33.5649	10.8706	3.01807	8.05632	1.06495	1.01669	2.49271	TRIVIDRAFT_151220	NW_014013718.1	4158	5018	-	861	protein_coding	hypothetical protein	hypothetical protein TRIVIDRAFT_151220 [Trichoderma virens Gv29-8]	--	--	Secoisolariciresinol dehydrogenase (Fragment) OS=Forsythia intermedia PE=1 SV=1	short chain dehydrogenase//3-hydroxyacyl-CoA dehydrogenase, NAD binding domain//Zinc-binding dehydrogenase	oxidation-reduction process//lysine catabolic process//benzoate metabolic process//fatty acid biosynthetic process//valine catabolic process//metabolic process//leucine catabolic process//fatty acid metabolic process//isoleucine catabolic process//tryptophan metabolic process	3-hydroxyacyl-CoA dehydrogenase activity//oxidoreductase activity	--	--
25798007	603.848	466.861	508.048	492.703	560.488	581.845	618.715	566.804	569.308	554.153	549.101	462.931	521.031	518.024	511.586	298.86	304.732	304.057	146.174	109.098	160.016	26.1376	31.1914	28.4645	TRIVIDRAFT_78426	NW_014013677.1	92353	93365	+	870	protein_coding	hypothetical protein	hypothetical protein TRIVIDRAFT_78426 [Trichoderma virens Gv29-8]	--	--	Protein AIM2 OS=Saccharomyces cerevisiae (strain ATCC 204508 / S288c) GN=AIM2 PE=1 SV=1	Dienelactone hydrolase family	--	hydrolase activity	--	--
25791227	0	1.00211	1.26707	0.563984	0.635852	0.269592	0	0.690918	0.777144	0.295469	0.433001	3.60723	0.61213	0.725263	4.21106	0.679284	3.37959	5.79205	42.3841	122.134	35.7143	4113.21	2713.48	2409.2	TRIVIDRAFT_217058	NW_014013659.1	1278251	1278923	+	673	protein_coding	hypothetical protein	hypothetical protein TRIVIDRAFT_217058 [Trichoderma virens Gv29-8]	--	--	--	--	--	--	--	--
25793701	544.226	406.163	488.87	424.925	394.665	477.221	542.257	462.383	412.774	555.333	483.779	311.109	516.974	354.569	420.74	420.022	393.014	445.416	309.199	309.926	302.294	206.5	206.787	65.6677	TRIVIDRAFT_38279	NW_014013657.1	1567234	1567925	+	357	protein_coding	hypothetical protein	hypothetical protein TRIVIDRAFT_38279 [Trichoderma virens Gv29-8]	Trichoderma reesei QM6a predicted protein (TRIREDRAFT_58734), partial mRNA	prefoldin subunit 2	Probable prefoldin subunit 2 OS=Schizosaccharomyces pombe (strain 972 / ATCC 24843) GN=SPAC227.10 PE=3 SV=1	Prefoldin subunit//Outer membrane protein (OmpH-like)	protein folding	unfolded protein binding	prefoldin complex	Molecular chaperone Prefoldin, subunit 2
25798168	497.245	428.022	498.801	445.508	418.221	495.27	446.772	469.925	476.067	346.837	425.301	433.278	390.756	399.842	366.305	275.574	301.597	308.533	328.679	349.308	392.696	299.505	321.364	296.723	TRIVIDRAFT_80384	NW_014013659.1	397876	398497	-	518	protein_coding	hypothetical protein	hypothetical protein TRIVIDRAFT_80384 [Trichoderma virens Gv29-8]	Trichoderma reesei QM6a predicted protein (TRIREDRAFT_57208), partial mRNA	small ubiquitin-related modifier	Ubiquitin-like protein pmt3/smt3 OS=Schizosaccharomyces pombe (strain 972 / ATCC 24843) GN=pmt3 PE=1 SV=2	Hedgehog amino-terminal signalling domain//Ubiquitin family	cell-cell signaling	protein binding	--	Ubiquitin-like proteins
25797539	201.912	207.503	186.341	207.716	359.793	204.134	238.398	252.608	263.739	324.283	394.07	315.34	659.833	668.249	611.296	688.522	515.957	773.845	369.663	325.972	362.202	409.375	519.582	312.887	TRIVIDRAFT_72478	NW_014013746.1	988680	990047	+	1231	protein_coding	hypothetical protein	hypothetical protein TRIVIDRAFT_72478 [Trichoderma virens Gv29-8]	Trichoderma reesei clone JGIBOIT-33G8, complete sequence	uncharacterized protein	Acetate permease A OS=Emericella nidulans (strain FGSC A4 / ATCC 38163 / CBS 112.46 / NRRL 194 / M139) GN=acpA PE=2 SV=1	GPR1/FUN34/yaaH family	--	--	integral component of membrane	--
25798654	294.087	275.916	315.34	338.04	348.017	344.427	365.946	371.348	413.791	291.684	352.483	315.06	338.978	347.514	368.627	259.772	269.385	296.308	371.002	403.346	367.189	702.333	697.073	916.318	TRIVIDRAFT_86143	NW_014013747.1	444396	445406	+	905	protein_coding	hypothetical protein	hypothetical protein TRIVIDRAFT_86143 [Trichoderma virens Gv29-8]	Trichoderma reesei QM6a predicted protein (TRIREDRAFT_77056), mRNA	--	Vacuolar protein sorting-associated protein 55 OS=Schizosaccharomyces pombe (strain 972 / ATCC 24843) GN=vps55 PE=3 SV=2	--	--	--	--	Leptin receptor gene-related protein
25798603	1175.85	1030.83	790.567	320.631	172.144	318.434	444.924	485.875	429.951	217.194	233.128	245.039	628.226	1017.53	650.523	158.477	159.486	209.027	140.779	137.644	142.939	82.6702	61.3228	70.8051	TRIVIDRAFT_85534	NW_014013746.1	2390383	2392464	+	1870	protein_coding	hypothetical protein	hypothetical protein TRIVIDRAFT_85534 [Trichoderma virens Gv29-8]	Trichoderma reesei QM6a hypothetical protein (TRIREDRAFT_123801), mRNA	aspartyl-tRNA synthetase	Aspartate--tRNA ligase, cytoplasmic OS=Saccharomyces cerevisiae (strain ATCC 204508 / S288c) GN=DPS1 PE=1 SV=3	tRNA synthetases class II (D, K and N)	tRNA aminoacylation for protein translation	aminoacyl-tRNA ligase activity//ATP binding//nucleotide binding	--	Aspartyl-tRNA synthetase
25796385	365.354	333.01	372.419	330.484	370.186	400.751	454.851	453.542	460.355	472.594	471.395	385.173	506.606	416.498	490.19	381.643	391.05	389.853	397.055	415.003	345.59	301.508	262.196	136.697	TRIVIDRAFT_62634	NW_014013748.1	341198	342101	-	843	protein_coding	hypothetical protein	hypothetical protein TRIVIDRAFT_62634 [Trichoderma virens Gv29-8]	Trichoderma reesei QM6a predicted protein (TRIREDRAFT_124030), partial mRNA	--	Uncharacterized protein y4oV OS=Rhizobium sp. (strain NGR234) GN=NGR_a02140 PE=4 SV=1	Nitronate monooxygenase	nitrogen compound metabolic process//oxidation-reduction process	nitronate monooxygenase activity	--	--
25793745	277.99	269.357	370.039	333.788	382.7	336.688	374.369	377.33	387.214	345.765	456.266	361.683	445.177	378.312	418.852	351.696	375.899	354.617	425.162	407.518	469.515	414.107	421.08	450.318	TRIVIDRAFT_38939	NW_014013657.1	539682	540261	-	492	protein_coding	hypothetical protein	hypothetical protein TRIVIDRAFT_38939 [Trichoderma virens Gv29-8]	Trichoderma reesei QM6a predicted protein (TRIREDRAFT_58321), partial mRNA	peroxin-4	Ubiquitin-conjugating enzyme E2 pex4 OS=Dictyostelium discoideum GN=pex4 PE=3 SV=1	UEV domain	cellular protein modification process//protein transport	--	--	Ubiquitin-protein ligase
25797523	149.727	151.464	101.894	190.832	129.231	207.837	177.377	227.01	213.638	204.003	285.408	222.926	307.125	441.4	482.249	321.757	334.557	348.051	419.635	618.582	314.91	1102.01	1389.45	838.744	TRIVIDRAFT_72203	NW_014013745.1	2569689	2571413	-	1505	protein_coding	hypothetical protein	hypothetical protein TRIVIDRAFT_72203 [Trichoderma virens Gv29-8]	Trichoderma reesei QM6a fructose-bisphosphatase (TRIREDRAFT_65508), partial mRNA	fructose-1,6-bisphosphatase I	Fructose-1,6-bisphosphatase OS=Saccharomyces cerevisiae (strain ATCC 204508 / S288c) GN=FBP1 PE=1 SV=2	Hypoxia-inducible lipid droplet-associated//Fructose-1-6-bisphosphatase	mannose metabolic process//fructose metabolic process//carbon utilization//positive regulation of lipid storage//pentose-phosphate shunt//positive regulation of cytokine production//gluconeogenesis//carbohydrate metabolic process//positive regulation of cell proliferation//glycolytic process	phosphoric ester hydrolase activity//fructose 1,6-bisphosphate 1-phosphatase activity	--	Fructose-1,6-bisphosphatase
25793144	482.893	442.253	452.875	383.578	378.258	384.471	401.465	409.171	421.839	382.708	410.518	320.317	395.616	302.804	400.579	335.612	336.769	358.975	366.107	327.262	391.762	299.092	325.37	438.285	TRIVIDRAFT_32934	NW_014013746.1	158937	159450	+	252	protein_coding	hypothetical protein	predicted protein [Trichoderma reesei QM6a]>gi|340520043|gb|EGR50280.1| predicted protein [Trichoderma reesei QM6a]>gi|358387525|gb|EHK25119.1| hypothetical protein TRIVIDRAFT_32934 [Trichoderma virens Gv29-8]>gi|572273526|gb|ETR97147.1| LSM domain-containing protein [Trichoderma reesei RUT C-30]>gi|818154598|gb|KKO96645.1| LSM domain-containing protein [Trichoderma harzianum]	Trichoderma reesei QM6a predicted protein (TRIREDRAFT_21972), partial mRNA	small nuclear ribonucleoprotein G	Small nuclear ribonucleoprotein G OS=Schizosaccharomyces pombe (strain 972 / ATCC 24843) GN=smg1 PE=1 SV=1	--	--	--	--	Small Nuclear ribonucleoprotein G
25789145	389.119	365.763	333.995	384.11	319.63	364.531	252.679	315.894	276.188	242.088	257.04	330.043	462.631	611.038	491.726	422.269	412.251	423.975	263.772	288.067	297.955	380.533	398.302	862.8	TPK2	NW_014013661.1	1094026	1097196	-	3171	protein_coding	serine/threonine protein kinase%2C AGC family	serine/threonine protein kinase, AGC family [Trichoderma virens Gv29-8]	Trichoderma reesei QM6a predicted protein (TRIREDRAFT_121944), partial mRNA	--	Serine/threonine-protein kinase ksp1 OS=Schizosaccharomyces pombe (strain 972 / ATCC 24843) GN=ksp1 PE=1 SV=1	Lipopolysaccharide kinase (Kdo/WaaP) family//Protein kinase domain//Protein tyrosine kinase	protein phosphorylation	ATP binding//phosphotransferase activity, alcohol group as acceptor//protein kinase activity	membrane	Serine/threonine protein kinase
25797464	604.595	421.003	530.014	207.463	241.987	248.889	340.339	286.755	157.681	207.04	124.288	217.704	302.091	314.68	298.219	427.974	474.783	416.312	396.418	405.867	581.385	690.94	807.832	422.844	TRIVIDRAFT_71569	NW_014013743.1	161670	163565	+	1821	protein_coding	hypothetical protein	delta-9 fatty acid desaturase [Ustilaginoidea virens]	Trichoderma reesei QM6a predicted protein (TRIREDRAFT_74854), mRNA	stearoyl-CoA desaturase (delta-9 desaturase)	Acyl-CoA desaturase OS=Ajellomyces capsulatus GN=OLE1 PE=3 SV=1	Fatty acid desaturase	lipid metabolic process	--	--	Fatty acid desaturase
25790446	220.853	152.814	171.934	201.507	232.282	185.861	354.874	424.783	319.296	330.431	422.189	360.479	387.179	372.069	413.421	448.795	449.414	246.603	617.451	731.998	440.111	654.37	638.025	325.276	TRIVIDRAFT_208476	NW_014013745.1	660763	662812	-	2050	protein_coding	hypothetical protein	hypothetical protein TRIVIDRAFT_208476 [Trichoderma virens Gv29-8]	--	--	--	Ribosomal protein S5, C-terminal domain	ribosome biogenesis//translation	structural constituent of ribosome	ribosome	--
25797640	264.036	224.434	282.505	549.783	296.766	565.598	518.271	559.171	410.876	505.192	517.154	371.52	554.119	340.426	366.029	501.241	452.209	486.365	340.942	365.43	267.567	145.211	117.163	79.9359	TRIVIDRAFT_73611	NW_014013747.1	1049207	1051410	-	1960	protein_coding	hypothetical protein	hypothetical protein TRIVIDRAFT_73611 [Trichoderma virens Gv29-8]	Trichoderma reesei QM6a predicted protein (TRIREDRAFT_108592), partial mRNA	leukotriene-A4 hydrolase	Leukotriene A-4 hydrolase homolog OS=Magnaporthe oryzae (strain 70-15 / ATCC MYA-4617 / FGSC 8958) GN=MGG_09481 PE=3 SV=2	Fungal cellulose binding domain//Peptidase family M48//Peptidase family M1//Leukotriene A4 hydrolase, C-terminal	carbohydrate metabolic process//proteolysis//leukotriene biosynthetic process	metalloendopeptidase activity//hydrolase activity, hydrolyzing O-glycosyl compounds//metallopeptidase activity//cellulose binding//zinc ion binding	extracellular region	Bifunctional leukotriene A4 hydrolase/aminopeptidase LTA4H
25787133	468.123	464.415	389.522	350.231	334.007	308.615	315.164	366.919	399.976	214.126	285.947	286.725	524.42	583.848	615.903	403.541	383.952	384.071	299.576	252.52	315.546	440.475	390.055	303.465	TRIVIDRAFT_119501	NW_014013745.1	1014542	1015895	-	729	protein_coding	hypothetical protein	hypothetical protein TRIVIDRAFT_119501, partial [Trichoderma virens Gv29-8]	Trichoderma reesei QM6a basic-leucine zipper transcription factor-like protein (TRIREDRAFT_119759), partial mRNA	--	Regulatory protein cys-3 OS=Neurospora crassa (strain ATCC 24698 / 74-OR23-1A / CBS 708.71 / DSM 1257 / FGSC 987) GN=cys-3 PE=1 SV=1	TSC-22/dip/bun family//bZIP transcription factor//DNA damage checkpoint protein//Basic region leucine zipper	regulation of transcription, DNA-templated//DNA damage checkpoint	transcription factor activity, sequence-specific DNA binding//sequence-specific DNA binding	transcription factor complex	--
25793464	437.072	383.072	469.497	358.674	319.937	344.043	390.392	336.312	406.449	412.552	400.765	347.355	337.473	281.656	318.713	313.757	328.34	297.997	435.651	455.027	384.008	390.125	324.594	484.899	TRIVIDRAFT_35707	NW_014013747.1	801384	802144	-	636	protein_coding	hypothetical protein	hypothetical protein TRIVIDRAFT_35707 [Trichoderma virens Gv29-8]	Trichoderma reesei QM6a predicted protein (TRIREDRAFT_121292), partial mRNA	--	Uncharacterized membrane protein C17A5.08 OS=Schizosaccharomyces pombe (strain 972 / ATCC 24843) GN=SPAC17A5.08 PE=3 SV=1	emp24/gp25L/p24 family/GOLD	transport	--	integral component of membrane	emp24/gp25L/p24 family of membrane trafficking proteins
25797545	321.814	337.661	457.339	297.949	336.822	362.386	356.029	337.085	366.742	327.319	354.588	343.703	303.832	283.204	287.139	275.181	302.457	296.056	363.468	365.776	343.439	576.51	550.228	801.192	TRIVIDRAFT_72566	NW_014013746.1	1287942	1289563	+	1496	protein_coding	hypothetical protein	hypothetical protein TRIVIDRAFT_72566 [Trichoderma virens Gv29-8]	Trichoderma reesei QM6a ER lumen protein retention receptor (TRIREDRAFT_81263), mRNA	--	ER lumen protein-retaining receptor 3 OS=Danio rerio GN=kdelr3 PE=2 SV=1	ER lumen protein retaining receptor//Formaecin family	protein retention in ER lumen//defense response to bacterium//hemolymph coagulation	ER retention sequence binding	endoplasmic reticulum//integral component of membrane	ER lumen protein retaining receptor
25793616	11.0489	13.4637	11.349	30.8654	66.5405	33.23	43.5648	67.023	47.7996	63.7341	78.8479	77.8988	188.729	158.886	228.483	161.512	190.58	226.488	524.386	453.883	534.758	1585.57	1602.6	2529.51	TRIVIDRAFT_37192	NW_014013744.1	1690320	1691903	+	1365	protein_coding	hypothetical protein	predicted protein [Trichoderma reesei QM6a]>gi|340514909|gb|EGR45167.1| predicted protein [Trichoderma reesei QM6a]>gi|572274867|gb|ETR98353.1| FAD dependent oxidoreductase [Trichoderma reesei RUT C-30]	Trichoderma reesei clone JGIBOIT-21C17, complete sequence	sarcosine oxidase / L-pipecolate oxidase	L-pipecolate oxidase OS=Schizosaccharomyces pombe (strain 972 / ATCC 24843) GN=fap1 PE=1 SV=1	TrkA-N domain//FAD dependent oxidoreductase//Saccharopine dehydrogenase NADP binding domain//3-hydroxyacyl-CoA dehydrogenase, NAD binding domain//Glucose inhibited division protein A//Pyridine nucleotide-disulphide oxidoreductase//Pyridine nucleotide-disulphide oxidoreductase	potassium ion transport//lysine catabolic process//oxidation-reduction process//benzoate metabolic process//tRNA processing//valine catabolic process//fatty acid biosynthetic process//leucine catabolic process//fatty acid metabolic process//isoleucine catabolic process//tryptophan metabolic process	3-hydroxyacyl-CoA dehydrogenase activity//flavin adenine dinucleotide binding//oxidoreductase activity	--	--
25787078	116.51	246.29	244.694	228.537	288.121	202.89	163.09	138.88	310.292	123.648	167.439	278.65	196.253	301.519	422.747	155.648	192.147	235.261	180.519	281.2	250.604	1465.58	1286.59	1446.97	TRIVIDRAFT_117826	NW_014013657.1	1630981	1632027	+	981	protein_coding	hypothetical protein	hypothetical protein TRIVIDRAFT_117826, partial [Trichoderma virens Gv29-8]	Trichoderma reesei QM6a predicted protein (TRIREDRAFT_40114), partial mRNA	--	Vacuolar membrane protein YPL162C OS=Saccharomyces cerevisiae (strain ATCC 204508 / S288c) GN=YPL162C PE=1 SV=1	--	--	--	--	--
25795378	149.334	117.948	152.037	346.718	316.895	414.4	367.8	380.713	328.547	471.762	484.812	414.167	476.827	498.56	437.677	622.926	537.167	560.299	554.214	493.503	428.562	163.191	154.4	40.0602	TRIVIDRAFT_53922	NW_014013743.1	2346077	2348083	+	2007	protein_coding	hypothetical protein	primary-amine oxidase [Trichoderma harzianum]	Trichoderma reesei QM6a copper amine oxidase (TRIREDRAFT_121156), partial mRNA	primary-amine oxidase	Copper amine oxidase 1 OS=Aspergillus niger GN=AO-I PE=1 SV=2	Copper amine oxidase, N3 domain//Copper amine oxidase, N2 domain//Copper amine oxidase, enzyme domain	amine metabolic process//oxidation-reduction process	copper ion binding//quinone binding//primary amine oxidase activity	--	Copper amine oxidase
25797996	586.41	560.104	459.295	384.695	377.518	419.629	419.668	415.994	464.315	374.406	412.322	348.421	452.225	322.207	386.139	334.79	364.13	389.524	341.855	302.89	339.519	144.739	138.448	162.069	TRIVIDRAFT_78341	NW_014013674.1	61310	62418	+	764	protein_coding	hypothetical protein	hypothetical protein TRIVIDRAFT_78341 [Trichoderma virens Gv29-8]>gi|818166733|gb|KKP06150.1| NADH dehydrogenase [Trichoderma harzianum]	Trichoderma reesei QM6a predicted protein (TRIREDRAFT_62389), partial mRNA	--	NADH dehydrogenase [ubiquinone] 1 alpha subcomplex subunit 13 OS=Pongo pygmaeus GN=NDUFA13 PE=2 SV=3	--	--	--	--	NADH:ubiquinone oxidoreductase, B16.6 subunit/cell death-regulatory protein
25797578	602.249	522.993	588.794	494.593	417.266	587.305	446.722	441.043	467.849	412.455	413.933	382.969	397.212	333.69	382.445	234.907	259.12	255.732	309.963	278.227	406.41	94.6371	100.495	67.8294	TRIVIDRAFT_72937	NW_014013748.1	564390	565532	-	903	protein_coding	hypothetical protein	hypothetical protein TRIVIDRAFT_72937 [Trichoderma virens Gv29-8]	Trichoderma reesei QM6a hypothetical protein (TRIREDRAFT_123681), mRNA	1-acylglycerone phosphate reductase	NADPH-dependent 1-acyldihydroxyacetone phosphate reductase OS=Schizosaccharomyces pombe (strain 972 / ATCC 24843) GN=ayr1 PE=3 SV=2	NAD dependent epimerase/dehydratase family//Proprotein convertase P-domain//Zinc-binding dehydrogenase//TrkA-N domain//Ketopantoate reductase PanE/ApbA//short chain dehydrogenase	oxidation-reduction process//potassium ion transport//metabolic process//proteolysis//pantothenate biosynthetic process	serine-type endopeptidase activity//coenzyme binding//2-dehydropantoate 2-reductase activity//oxidoreductase activity//catalytic activity	--	1-Acyl dihydroxyacetone phosphate reductase and related dehydrogenases
25791914	862.036	791.231	762.323	583.814	609.262	679.099	33.9312	56.224	24.4986	53.2867	82.1112	45.7502	78.6829	89.3259	81.7371	184.507	164.452	739.139	718.55	270.254	727.845	560.542	591.528	79.8494	TRIVIDRAFT_224937	NW_014013665.1	85786	86312	+	459	protein_coding	hypothetical protein	hypothetical protein TRIVIDRAFT_224937 [Trichoderma virens Gv29-8]	--	--	--	--	--	--	--	--
25798216	221.093	187.957	193.631	305.658	320.61	435.902	332.107	386.484	336.549	343.299	427.417	360.333	690.6	1009.46	808.665	452.396	464.235	418.252	259.639	272.779	255.54	100.631	79.256	134.204	TRIVIDRAFT_80933	NW_014013666.1	433389	434729	-	1272	protein_coding	hypothetical protein	hypothetical protein TRIVIDRAFT_80933 [Trichoderma virens Gv29-8]	Trichoderma reesei QM6a predicted protein (TRIREDRAFT_82591), partial mRNA	--	Uncharacterized oxidoreductase C115.03 OS=Schizosaccharomyces pombe (strain 972 / ATCC 24843) GN=SPBC115.03 PE=3 SV=1	Oxidoreductase family, C-terminal alpha/beta domain//Homoserine dehydrogenase, NAD binding domain//Dihydrodipicolinate reductase, N-terminus//Oxidoreductase family, NAD-binding Rossmann fold	metabolic process//oxidation-reduction process//lysine biosynthetic process//lysine biosynthetic process via diaminopimelate	oxidoreductase activity//NADP binding//4-hydroxy-tetrahydrodipicolinate reductase	--	--
25794365	318.351	540.169	399.945	392.392	391.364	280.416	468.447	345.03	515.897	242.915	331.177	315.141	319.256	296.528	308.431	180.61	302.995	228.065	139.498	185.051	199.787	741.287	1070.58	279.342	TRIVIDRAFT_44945	NW_014013662.1	165547	166690	+	1065	protein_coding	glycosyltransferase family 64 protein	glycosyltransferase family 64 protein [Trichoderma virens Gv29-8]	--	alpha-1,4-N-acetylglucosaminyltransferase EXTL3	Exostosin-3 OS=Drosophila melanogaster GN=botv PE=1 SV=1	GCM motif protein//Glycosyl transferase family 64 domain	glycosaminoglycan biosynthetic process//heparan sulfate proteoglycan biosynthetic process//regulation of transcription, DNA-templated	DNA binding	integral component of membrane	Acetylglucosaminyltransferase EXT2/exostosin 2
25788129	546.612	364.675	1225.96	1164.14	920.17	547.462	234.894	516.878	194.123	954.886	737.901	321.648	620.373	158.928	168.048	18.7501	14.5862	46.8311	11.6268	3.72638	7.57473	2.33882	1.35323	1.91413	TRIVIDRAFT_151337	NW_014013704.1	2459	4288	-	1725	protein_coding	hypothetical protein	hypothetical protein TRIVIDRAFT_151337 [Trichoderma virens Gv29-8]	--	--	Beta-amyrin 11-oxidase OS=Glycyrrhiza uralensis GN=CYP88D6 PE=1 SV=1	Cytochrome P450	oxidation-reduction process	oxidoreductase activity, acting on paired donors, with incorporation or reduction of molecular oxygen//iron ion binding//heme binding	--	--
25786850	301.673	277.479	383.8	281.564	322.497	293.043	398.164	340.504	365.733	258.89	275.768	325.057	256.51	209.86	269.039	165.821	158.178	169.697	253.35	331.013	240.542	772.224	858.457	1263.86	TRIVIDRAFT_111930	NW_014013674.1	91259	91956	+	621	protein_coding	hypothetical protein	hypothetical protein TRIVIDRAFT_111930 [Trichoderma virens Gv29-8]	--	--	--	--	--	--	--	--
25795746	133.524	98.5617	178.634	509.843	147.64	476.895	261.527	255.365	217.276	321.496	314.096	240.705	413.616	421.548	467.231	422.054	344.972	364.434	763.223	933.745	278.903	504.989	457.407	242.559	TRIVIDRAFT_57634	NW_014013664.1	391980	393484	-	1413	protein_coding	hypothetical protein	4-aminobutyrate transaminase GatA, partial [Metarhizium brunneum ARSEF 3297]	Trichoderma reesei QM6a aminotransferase class-III (TRIREDRAFT_110414), partial mRNA	4-aminobutyrate aminotransferase / (S)-3-amino-2-methylpropionate transaminase	4-aminobutyrate aminotransferase OS=Emericella nidulans (strain FGSC A4 / ATCC 38163 / CBS 112.46 / NRRL 194 / M139) GN=gatA PE=3 SV=1	Aminotransferase class-III//Aminotransferase class I and II	biosynthetic process	transaminase activity//pyridoxal phosphate binding	--	4-aminobutyrate aminotransferase
25798355	795.472	870.183	272.733	385.098	221.136	263.707	197.505	205.11	173.73	328.177	271.784	168.739	279.245	278.894	415.795	353.297	482.45	319.143	369.614	283.974	581.12	392.553	415	434.717	TRIVIDRAFT_82475	NW_014013744.1	143504	144899	+	1074	protein_coding	hypothetical protein	hypothetical protein TRIVIDRAFT_82475 [Trichoderma virens Gv29-8]	Trichoderma reesei QM6a predicted protein (TRIREDRAFT_3671), partial mRNA	H/ACA ribonucleoprotein complex subunit 1	H/ACA ribonucleoprotein complex subunit 1 OS=Chaetomium globosum (strain ATCC 6205 / CBS 148.51 / DSM 1962 / NBRC 6347 / NRRL 1970) GN=GAR1 PE=3 SV=1	Gar1/Naf1 RNA binding region	ribosome biogenesis//pseudouridine synthesis	--	--	H/ACA small nucleolar RNP component GAR1
25792439	593.076	733.453	527.739	122.202	177.585	200.134	492.762	601.869	514.686	81.3568	93.5998	218.182	605.981	891.944	817.36	94.3371	105.506	249.036	133.158	140.545	134.725	201.926	376.691	631.984	TRIVIDRAFT_231910	NW_014013661.1	759821	763078	+	3076	protein_coding	hypothetical protein	hypothetical protein TRIVIDRAFT_231910 [Trichoderma virens Gv29-8]	Trichoderma reesei QM6a predicted protein (TRIREDRAFT_121889), partial mRNA	--	E3 ubiquitin-protein ligase DMA2 OS=Saccharomyces cerevisiae (strain YJM789) GN=DMA2 PE=3 SV=1	FHA domain//Ring finger domain//zinc-RING finger domain//PHD-finger//Zinc finger, C3HC4 type (RING finger)//RING-like zinc finger//RING-H2 zinc finger	--	zinc ion binding//metal ion binding//protein binding	--	FOG: FHA domain
25788671	463.281	389.791	490.875	353.072	313.428	463.816	502.795	504.134	474.009	411.239	444.155	419.066	462.63	316.826	347.562	364.789	371.515	389.077	248.189	263.32	226.973	182.579	172.81	161.952	TRIVIDRAFT_167680	NW_014013746.1	1281768	1282702	+	683	protein_coding	hypothetical protein	hypothetical protein TRIVIDRAFT_167680 [Trichoderma virens Gv29-8]	Trichoderma reesei QM6a nuclear movement protein (TRIREDRAFT_110974), partial mRNA	--	Nuclear movement protein nudC OS=Emericella nidulans (strain FGSC A4 / ATCC 38163 / CBS 112.46 / NRRL 194 / M139) GN=nudC PE=3 SV=1	--	--	--	--	Nuclear distribution protein NUDC
25793888	359.161	443.089	461.971	593.951	538.832	574.608	451.679	442.338	542.014	318.525	382.48	426.366	465.475	439.06	556.859	157.662	212.41	255.508	135.958	163.135	201.724	239.658	227.807	140.997	TRIVIDRAFT_40177	NW_014013658.1	354839	356311	-	1473	protein_coding	hypothetical protein	hypothetical protein TRIVIDRAFT_40177 [Trichoderma virens Gv29-8]	Trichoderma reesei QM6a predicted protein (TRIREDRAFT_78685), partial mRNA	--	Diminuto-like protein OS=Caenorhabditis elegans GN=F52H2.6 PE=3 SV=1	Formiminotransferase-cyclodeaminase//FAD binding domain	oxidation-reduction process//cellular metabolic process	catalytic activity//oxidoreductase activity//flavin adenine dinucleotide binding	--	FAD-binding protein DIMINUTO
25798628	145.299	144.321	88.8753	181.573	183.797	187.776	121.518	130.199	131.033	152.778	135.065	143.882	122.884	213.918	232.551	185.968	186.472	149.732	159.535	220.795	202.586	1750.32	1862.24	1673.97	TRIVIDRAFT_85827	NW_014013748.1	1518398	1521750	+	3291	protein_coding	hypothetical protein	hypothetical protein TRIVIDRAFT_85827 [Trichoderma virens Gv29-8]	Trichoderma reesei QM6a predicted protein (TRIREDRAFT_54736), partial mRNA	ATP-dependent RNA helicase DDX3X	ATP-dependent RNA helicase DED1 OS=Gibberella zeae (strain PH-1 / ATCC MYA-4620 / FGSC 9075 / NRRL 31084) GN=DED1 PE=3 SV=1	Type III restriction enzyme, res subunit//DEAD/DEAH box helicase	--	ATP binding//hydrolase activity//nucleic acid binding//DNA binding	--	ATP-dependent RNA helicase
25790462	465.665	476.113	542.264	471.318	453.048	468.962	342.365	371.361	366.882	342.515	331.864	411.855	372.621	315.822	374.242	293.766	287.608	429.113	301.113	251.731	328.033	231.36	253.518	200.421	TRIVIDRAFT_208689	NW_014013745.1	2611682	2616682	-	4178	protein_coding	hypothetical protein	hypothetical protein TRIVIDRAFT_208689 [Trichoderma virens Gv29-8]	Trichoderma reesei QM6a predicted protein (TRIREDRAFT_122856), mRNA	--	Prohibitin-2 OS=Saccharomyces cerevisiae (strain ATCC 204508 / S288c) GN=PHB2 PE=1 SV=2	Methyltransferase domain//Synaptonemal complex central element protein 3	spermatogenesis//metabolic process//synaptonemal complex assembly//reciprocal meiotic recombination	methyltransferase activity	--	Prohibitin-like protein
25798004	469.144	441.774	313.47	265.884	247.243	256.291	348.126	357.495	417.952	106.913	129.388	185.93	409.356	662.203	717.636	148.644	186.28	197.706	307.346	423.464	266.321	533.941	501.509	756.168	TRIVIDRAFT_78410	NW_014013677.1	164948	166556	-	1527	protein_coding	hypothetical protein	hypothetical protein TRIVIDRAFT_78410 [Trichoderma virens Gv29-8]	Trichoderma reesei QM6a predicted protein (TRIREDRAFT_74932), partial mRNA	--	Regulator of phospholipase D SRF1 OS=Saccharomyces cerevisiae (strain ATCC 204508 / S288c) GN=SRF1 PE=1 SV=1	Bacterial ABC transporter protein EcsB	--	--	integral component of membrane	--
25797824	711.578	681.876	532.457	439.316	334.571	441.501	389.709	400.353	379.851	314.456	325.889	296.731	365.488	268.706	341.205	347.855	392.18	409.508	289.071	246.84	342.411	170.301	148.218	77.9719	TRIVIDRAFT_76391	NW_014013664.1	1249364	1251059	+	1696	protein_coding	hypothetical protein	hypothetical protein TRIVIDRAFT_76391 [Trichoderma virens Gv29-8]	Trichoderma reesei QM6a predicted protein (TRIREDRAFT_109601), partial mRNA	--	--	--	--	--	--	--
25797961	302.429	127.43	160.368	175.614	137.755	261.47	214.813	322.709	127.094	350.772	255.968	177.506	565.588	910.558	588.146	647.787	539.663	448.657	286.375	312.08	253.337	195.599	550.628	680.455	TRIVIDRAFT_77920	NW_014013747.1	2399819	2400937	+	1036	protein_coding	hypothetical protein	hypothetical protein TRIVIDRAFT_77920 [Trichoderma virens Gv29-8]	Trichoderma reesei QM6a predicted protein (TRIREDRAFT_80867), mRNA	small subunit ribosomal protein YMR-31	--	--	--	--	--	--
25795645	139.402	149.686	156.194	189.015	186.424	224.549	212.966	222.007	251.584	240.305	235.629	247.307	308.331	276.358	339.242	336.708	320.12	401.029	633.812	698.425	622.717	758.152	757.243	675.814	TRIVIDRAFT_56712	NW_014013658.1	557554	558540	+	909	protein_coding	hypothetical protein	hypothetical protein TRIVIDRAFT_56712 [Trichoderma virens Gv29-8]	Trichoderma reesei QM6a hypothetical protein (TRIREDRAFT_4265), partial mRNA	ribonuclease HI	Ribonuclease H OS=Schizosaccharomyces pombe (strain 972 / ATCC 24843) GN=rnh1 PE=1 SV=1	RNase H	regulation of RNA metabolic process	RNA-DNA hybrid ribonuclease activity//nucleic acid binding	--	Ribonuclease H
25798181	569.899	496.324	576.021	389.616	412.223	509.662	477.918	452.157	455.331	388.593	406.237	393.223	369.221	284.996	318.766	319.657	309.569	369.865	253.676	217.376	283.634	122.864	103.383	83.6404	TRIVIDRAFT_80566	NW_014013661.1	199478	200636	+	906	protein_coding	hypothetical protein	hypothetical protein TRIVIDRAFT_80566 [Trichoderma virens Gv29-8]	Trichoderma reesei QM6a ribulose-phosphate 3-epimerase (TRIREDRAFT_56631), partial mRNA	ribulose-phosphate 3-epimerase	Ribulose-phosphate 3-epimerase OS=Saccharomyces cerevisiae (strain ATCC 204508 / S288c) GN=RPE1 PE=1 SV=1	Orotidine 5'-phosphate decarboxylase / HUMPS family//Ribulose-phosphate 3 epimerase family//Quinolinate phosphoribosyl transferase, C-terminal domain	carbohydrate metabolic process//'de novo' pyrimidine nucleobase biosynthetic process//pyrimidine nucleobase metabolic process//nicotinate nucleotide metabolic process//NAD biosynthetic process	orotidine-5'-phosphate decarboxylase activity//nicotinate-nucleotide diphosphorylase (carboxylating) activity//racemase and epimerase activity, acting on carbohydrates and derivatives	--	D-ribulose-5-phosphate 3-epimerase
25790440	157.556	215.939	252.719	381.117	409.678	266.019	208.962	231.541	324.542	233.079	267.574	296.245	304.892	316.483	374.374	275.126	284.526	316	364.487	426.693	395.599	710.804	777.087	747.913	TRIVIDRAFT_208209	NW_014013746.1	870323	872464	-	1952	protein_coding	hypothetical protein	hypothetical protein TRIVIDRAFT_208209 [Trichoderma virens Gv29-8]	Trichoderma reesei QM6a predicted protein (TRIREDRAFT_64658), partial mRNA	peroxin-13	Peroxisomal membrane protein PAS20 OS=Saccharomyces cerevisiae (strain ATCC 204508 / S288c) GN=PEX13 PE=1 SV=1	SH3 domain//Variant SH3 domain//Peroxin 13, N-terminal region	protein import into peroxisome matrix, docking	protein binding	peroxisome//integral component of membrane	Peroxisomal biogenesis protein peroxin
25798118	147.176	108.761	170.306	288.478	316.076	414.53	400.543	440.59	330.417	448.795	156.498	188.538	185.002	152.908	178.898	132.103	101.789	202.142	203.36	831.888	103.684	1401.7	1318.57	314.392	TRIVIDRAFT_79823	NW_014013744.1	1363165	1364523	-	1296	protein_coding	hypothetical protein	hypothetical protein TRIVIDRAFT_79823 [Trichoderma virens Gv29-8]	Trichoderma reesei QM6a predicted protein (TRIREDRAFT_77749), partial mRNA	fumarylacetoacetase	Fumarylacetoacetase OS=Emericella nidulans (strain FGSC A4 / ATCC 38163 / CBS 112.46 / NRRL 194 / M139) GN=fahA PE=1 SV=3	Fumarylacetoacetase N-terminal//Fumarylacetoacetate (FAA) hydrolase family	styrene catabolic process//tyrosine metabolic process//aromatic amino acid family metabolic process//metabolic process	catalytic activity//fumarylacetoacetase activity	--	Fumarylacetoacetase
novel.3997	719.962	732.281	539.307	561.779	405.057	333.27	311.919	297.075	335.621	327.362	322.013	231.67	341.854	359.269	427.64	240.796	240.522	282.065	276.653	265.261	237.319	260.504	275.58	197.37	-	NW_014013664.1	943864	944675	+	711	-	-	hypothetical protein TRIATDRAFT_307844 [Trichoderma atroviride IMI 206040]	Trichoderma reesei QM6a predicted protein (TRIREDRAFT_111035), partial mRNA	--	--	Homing endonuclease	protein splicing	endonuclease activity//DNA binding	--	--
25786788	497.772	401.496	582.003	520.728	485.425	550.563	485.753	530.842	440.121	299.304	402.615	465.024	301.701	177.769	241.056	244.512	239.981	271.016	186.841	166.006	263.982	260.623	193.401	258.783	TRIVIDRAFT_111228	NW_014013657.1	806688	809097	-	2030	protein_coding	hypothetical protein	predicted protein [Trichoderma reesei QM6a]>gi|340518381|gb|EGR48622.1| predicted protein [Trichoderma reesei QM6a]>gi|572278371|gb|ETS01563.1| FAD/NAD(P)-binding domain-containing protein [Trichoderma reesei RUT C-30]	Trichoderma reesei QM6a predicted protein (TRIREDRAFT_48178), mRNA	--	--	TrkA-N domain//FAD binding domain//Flavin containing amine oxidoreductase//Pyridine nucleotide-disulphide oxidoreductase	potassium ion transport//oxidation-reduction process	oxidoreductase activity//FAD binding	--	--
25794617	564.34	441.851	614.654	667.226	553.881	827.365	477.767	533.963	423.921	443.981	476.077	405.025	335.167	224.84	215.26	214.743	177.298	193.43	187.954	128.255	168.052	80.3578	55.4726	43.631	TRIVIDRAFT_47159	NW_014013663.1	787513	788775	-	1173	protein_coding	hypothetical protein	hypothetical protein TRIVIDRAFT_47159 [Trichoderma virens Gv29-8]	Trichoderma reesei QM6a mevalonate pyrophosphate decarboxylase-like protein (TRIREDRAFT_22798), partial mRNA	diphosphomevalonate decarboxylase	Diphosphomevalonate decarboxylase OS=Schizosaccharomyces pombe (strain 972 / ATCC 24843) GN=mvd1 PE=3 SV=1	GHMP kinases N terminal domain	--	ATP binding	--	Mevalonate pyrophosphate decarboxylase
25790744	391.053	375.357	373.659	431.681	402.375	397.568	392.79	436.373	401.422	350.631	324.401	354.303	340.933	358.483	331.929	333.452	329.472	305.441	309.071	311.092	386.722	284.341	274.183	247.246	TRIVIDRAFT_213523	NW_014013667.1	95484	99573	-	3969	protein_coding	hypothetical protein	hypothetical protein TRIVIDRAFT_213523 [Trichoderma virens Gv29-8]	Trichoderma reesei QM6a predicted protein (TRIREDRAFT_58897), partial mRNA	--	Zinc finger protein 202 OS=Homo sapiens GN=ZNF202 PE=1 SV=4	Fungal specific transcription factor domain//Zinc finger, C2H2 type//TFIIH C1-like domain//Transglycosylase associated protein//Hepatitis C virus non-structural 5a zinc finger domain//Zinc-finger double domain//C2H2-type zinc finger	transcription, DNA-templated//DNA repair	metal ion binding//zinc ion binding//DNA binding	integral component of membrane//nucleus	--
25793352	647.289	616.211	510.196	373.674	304.158	358.355	358.143	331.882	344.716	333.139	315.589	264.18	344.789	286.839	311.826	364.885	390.154	385.208	314.013	265.687	327.167	251.856	225.79	179.031	TRIVIDRAFT_34716	NW_014013748.1	2180827	2181856	-	924	protein_coding	hypothetical protein	hypothetical protein TRIVIDRAFT_34716 [Trichoderma virens Gv29-8]	Trichoderma reesei QM6a hypothetical protein (TRIREDRAFT_123900), partial mRNA	small subunit ribosomal protein S9	37S ribosomal protein S9, mitochondrial OS=Neurospora crassa (strain ATCC 24698 / 74-OR23-1A / CBS 708.71 / DSM 1257 / FGSC 987) GN=mrp-9 PE=3 SV=2	Ribosomal protein S9/S16	translation//ribosome biogenesis	structural constituent of ribosome	ribosome	Mitochondrial/chloroplast ribosomal protein S9
25792788	335.328	426.668	422.206	400.267	376.511	274.263	321.841	333.722	420.419	128.97	161.392	269.845	535.328	594.187	646.526	178.374	282.104	457.43	275.632	367.654	306.927	262.52	257.861	339.147	TRIVIDRAFT_29675	NW_014013743.1	2307969	2309129	+	1161	protein_coding	hypothetical protein	hypothetical protein TRIVIDRAFT_29675 [Trichoderma virens Gv29-8]	Trichoderma reesei QM6a predicted protein (TRIREDRAFT_76734), partial mRNA	--	SWIRM domain-containing protein FUN19 OS=Saccharomyces cerevisiae (strain ATCC 204508 / S288c) GN=FUN19 PE=1 SV=3	SWIRM domain//Bacterial regulatory helix-turn-helix protein, lysR family	regulation of transcription, DNA-templated	transcription factor activity, sequence-specific DNA binding//protein binding	transcription factor complex	--
25798059	908.607	843.229	519.554	508.426	174.437	372.957	287.85	260.649	296.739	239.467	236.815	238.737	236.249	221.917	297.95	283.461	296.991	258.854	281.777	288.676	312.575	369.662	326.885	304.26	TRIVIDRAFT_79187	NW_014013745.1	2663227	2673052	-	9067	protein_coding	hypothetical protein	putative translational activator [Trichoderma reesei RUT C-30]	Trichoderma reesei QM6a predicted protein (TRIREDRAFT_71872), partial mRNA	--	Translational activator gcn1 OS=Schizosaccharomyces pombe (strain 972 / ATCC 24843) GN=gcn1 PE=3 SV=1	Ribosomal protein L19e//UME (NUC010) domain//HEAT repeat//PNGase C-terminal domain, mannose-binding module PAW//Adaptin N terminal region	ribosome biogenesis//translation//phosphorylation//glycoprotein catabolic process//serine family amino acid metabolic process//intracellular protein transport//vesicle-mediated transport	structural constituent of ribosome//protein binding//protein serine/threonine kinase activity	cytoplasm//intracellular//ribosome//membrane coat	Protein containing adaptin N-terminal region
25788946	11.8489	8.27057	42.1053	593.768	281.666	642.999	349.197	410.732	343.619	193.587	162.901	161.648	242.296	271.668	224.028	67.3858	35.0034	340.902	1297.33	1527.14	249.688	376.388	355.491	164.292	TRIVIDRAFT_177836	NW_014013745.1	52940	55058	+	2059	protein_coding	hypothetical protein	hypothetical protein TRIVIDRAFT_177836 [Trichoderma virens Gv29-8]	Trichoderma reesei QM6a proline dehydrogenase-like protein (TRIREDRAFT_54564), partial mRNA	--	Probable proline dehydrogenase, mitochondrial OS=Schizosaccharomyces pombe (strain 972 / ATCC 24843) GN=SPCC70.03c PE=3 SV=1	--	--	--	--	Proline oxidase
25788840	341.552	319.945	324.627	336.376	394.669	331.237	335.084	327.079	398.897	227.651	266.05	245.23	323.287	402.549	442.959	197.582	202.084	173.227	232.853	325.135	265.781	643.2	748.992	546.608	TRIVIDRAFT_174550	NW_014013658.1	107895	109095	+	1084	protein_coding	hypothetical protein	hypothetical protein TRIVIDRAFT_174550 [Trichoderma virens Gv29-8]	Trichoderma reesei QM6a predicted protein (TRIREDRAFT_75045), partial mRNA	--	Inositol phoshorylceramide synthase regulatory subunit kei1 OS=Schizosaccharomyces pombe (strain 972 / ATCC 24843) GN=kei1 PE=3 SV=1	Microsomal signal peptidase 12 kDa subunit (SPC12)	signal peptide processing	peptidase activity	integral component of membrane//signal peptidase complex	--
25793665	816.361	752.477	531.644	349.438	328.871	414.23	390.569	387.797	327.578	362.455	351.799	265.887	309.518	255.672	317.75	310.819	352.376	292.656	226.385	176.927	290.194	217.345	203.018	110.063	TRIVIDRAFT_37939	NW_014013657.1	906371	906815	-	378	protein_coding	hypothetical protein	hypothetical protein TRIVIDRAFT_37939 [Trichoderma virens Gv29-8]	Trichoderma reesei QM6a hypothetical protein (TRIREDRAFT_61804), partial mRNA	large subunit ribosomal protein L32	Probable 54S ribosomal protein L32, mitochondrial OS=Schizosaccharomyces pombe (strain 972 / ATCC 24843) GN=mrpl32 PE=3 SV=1	Ribosomal L32p protein family	ribosome biogenesis//translation	structural constituent of ribosome	ribosome//large ribosomal subunit	--
25795550	287.656	225.215	310.947	261.476	301.754	385.963	502.843	446.952	413.976	567.387	502.403	393.135	484.036	368.394	376.727	422.386	369.772	364.144	405.718	404.993	256.929	70.2419	104.337	103.659	TRIVIDRAFT_55713	NW_014013747.1	1561277	1562390	-	825	protein_coding	hypothetical protein	hypothetical protein TRIVIDRAFT_55713 [Trichoderma virens Gv29-8]	Trichoderma reesei QM6a predicted protein (TRIREDRAFT_108463), partial mRNA	4-hydroxy-2-oxoheptanedioate aldolase	5-keto-4-deoxy-D-glucarate aldolase OS=Shigella boydii serotype 18 (strain CDC 3083-94 / BS512) GN=garL PE=3 SV=1	HisG, C-terminal domain//HpcH/HpaI aldolase/citrate lyase family	histidine biosynthetic process//histidine metabolic process	magnesium ion binding//ATP phosphoribosyltransferase activity//catalytic activity	cytoplasm	--
25793097	78.0674	53.7402	76.767	105.896	136.135	151.859	272.774	262.192	205.835	506.803	1391.11	328.71	804.882	764.02	920.711	714.657	616	495.146	211.461	151.075	63.5835	3.12334	13.1341	1.20507	TRIVIDRAFT_32491	NW_014013746.1	1895610	1896195	+	411	protein_coding	hypothetical protein	hypothetical protein TRIVIDRAFT_32491 [Trichoderma virens Gv29-8]	--	--	--	Dihydroorotate dehydrogenase//Glutathione-dependent formaldehyde-activating enzyme	oxidation-reduction process//metabolic process	oxidoreductase activity, acting on the CH-CH group of donors//carbon-sulfur lyase activity	cytoplasm	--
25797216	191.814	206.562	245.71	545.58	696.847	660.976	577.932	622.442	536.516	628.457	661.23	481.608	675.333	428.607	516.989	152.102	172.388	127.895	33.2608	29.7687	67.0134	3.42136	5.62532	4.31216	TRIVIDRAFT_69251	NW_014013665.1	686157	686960	+	804	protein_coding	hypothetical protein	hypothetical protein TRIVIDRAFT_69251 [Trichoderma virens Gv29-8]	--	--	--	--	--	--	--	--
25795613	201.912	208.695	241.135	175.02	206.119	235.262	235.976	239.34	273.277	189.239	218.45	208.375	276.321	245.678	241.718	303.756	306.421	254.941	298.781	343.891	313.666	1056.5	1007.97	950.758	TRIVIDRAFT_56309	NW_014013657.1	1333555	1334522	+	900	protein_coding	hypothetical protein	hypothetical protein TRIVIDRAFT_56309 [Trichoderma virens Gv29-8]	Trichoderma reesei QM6a hypothetical protein (TRIREDRAFT_107258), partial mRNA	lysophosphatidate acyltransferase	Probable 1-acyl-sn-glycerol-3-phosphate acyltransferase OS=Saccharomyces cerevisiae (strain ATCC 204508 / S288c) GN=SLC1 PE=1 SV=1	Acyltransferase	metabolic process	transferase activity, transferring acyl groups	--	1-acyl-sn-glycerol-3-phosphate acyltransferase
25798063	146.153	213.589	243.982	478.743	468.339	322.993	172.503	180.003	316.938	199.425	220.31	313.294	221.469	270.653	326.45	209.491	243.215	269.662	311.956	385.257	321.297	749.268	738.742	877.007	TRIVIDRAFT_79277	NW_014013746.1	969671	972173	-	2425	protein_coding	hypothetical protein	hypothetical protein TRIVIDRAFT_79277 [Trichoderma virens Gv29-8]	Trichoderma reesei clone JGIBOIT-33G8, complete sequence	peptide-N4-(N-acetyl-beta-glucosaminyl)asparagine amidase	Protein PNG1 OS=Gibberella zeae (strain PH-1 / ATCC MYA-4620 / FGSC 9075 / NRRL 31084) GN=PNG1 PE=3 SV=1	--	--	--	--	Peptide:N-glycanase
25797993	390.493	342.74	418.052	375.524	332.991	381.369	381.464	373.268	354.011	357.155	386.308	329.07	349.999	285.015	323.268	300.719	278.259	271.572	352.579	329.184	331.494	339.294	310.416	297.843	TRIVIDRAFT_78275	NW_014013656.1	120312	121554	-	1128	protein_coding	hypothetical protein	hypothetical protein TRIVIDRAFT_78275 [Trichoderma virens Gv29-8]	Trichoderma reesei QM6a clathrin light chain (TRIREDRAFT_123155), mRNA	--	Clathrin light chain OS=Schizosaccharomyces pombe (strain 972 / ATCC 24843) GN=clc1 PE=1 SV=1	Clathrin light chain	intracellular protein transport//vesicle-mediated transport	structural molecule activity	clathrin coat of coated pit//clathrin coat of trans-Golgi network vesicle	Vesicle coat protein clathrin, light chain
25798248	418.473	388.329	441.44	377.339	305.703	401.944	399.29	394.65	363.849	363.093	411.298	337.931	360.859	256.807	282.201	300.781	284.123	279.763	277.122	285.723	267.107	354.48	341.34	287.76	TRIVIDRAFT_81353	NW_014013665.1	103477	105249	+	1537	protein_coding	hypothetical protein	hypothetical protein TRIVIDRAFT_81353 [Trichoderma virens Gv29-8]	Trichoderma reesei QM6a proteasome regulatory particle subunit (TRIREDRAFT_121981), mRNA	26S proteasome regulatory subunit N11	26S proteasome regulatory subunit rpn11 OS=Schizosaccharomyces pombe (strain 972 / ATCC 24843) GN=rpn11 PE=1 SV=2	JAB1/Mov34/MPN/PAD-1 ubiquitin protease	--	protein binding	--	26S proteasome regulatory complex, subunit RPN11
25798922	553.094	553.747	502.214	368.519	321.48	360.157	410.216	385.557	426.501	377.37	313.211	331.761	329.434	232.082	295.823	262.495	302.742	341.234	313.802	275.578	320.616	216.312	229.94	153.978	TRIVIDRAFT_90246	NW_014013670.1	333055	333636	-	401	protein_coding	hypothetical protein	small nuclear ribonucleoprotein [Trichoderma harzianum]	Trichoderma reesei QM6a predicted protein (TRIREDRAFT_43225), partial mRNA	U6 snRNA-associated Sm-like protein LSm3	Sm-like protein LSM3B OS=Arabidopsis thaliana GN=LSM3B PE=1 SV=1	--	--	--	--	Small nuclear ribonucleoprotein (snRNP) LSM3
25796178	71.6314	92.481	82.6398	236.911	232.526	297.767	320.504	337.102	280.374	386.262	446.659	345.354	316.744	335.115	289.715	287.501	297.922	347.491	527.184	280.506	360.448	1121.41	806.961	66.2224	TRIVIDRAFT_61106	NW_014013745.1	337976	339650	+	1608	protein_coding	hypothetical protein	hypothetical protein TRIVIDRAFT_61106 [Trichoderma virens Gv29-8]	Trichoderma reesei QM6a predicted protein (TRIREDRAFT_54999), partial mRNA	--	Drug resistance protein YOR378W OS=Saccharomyces cerevisiae (strain ATCC 204508 / S288c) GN=YOR378W PE=1 SV=1	Major Facilitator Superfamily//TMEM119 family	ossification//transmembrane transport	--	integral component of membrane	--
25793371	312.003	239.61	409.237	364.123	385.9	378.261	345.344	353.411	418.725	213.942	242.553	277.99	279.955	277.221	341.402	173.645	161.192	239.428	364.338	487.025	205.243	639.936	666.95	389.887	TRIVIDRAFT_34869	NW_014013748.1	857950	858621	+	672	protein_coding	hypothetical protein	hypothetical protein TRIVIDRAFT_34869 [Trichoderma virens Gv29-8]	Trichoderma reesei QM6a predicted protein (TRIREDRAFT_123714), partial mRNA	carbonic anhydrase	Carbonic anhydrase OS=Emericella nidulans (strain FGSC A4 / ATCC 38163 / CBS 112.46 / NRRL 194 / M139) GN=AN1805 PE=1 SV=2	Nucleoside triphosphatase I C-terminal//Carbonic anhydrase	transcription, DNA-templated//nitrogen compound metabolic process//one-carbon metabolic process	carbonate dehydratase activity//nucleoside-triphosphatase activity//zinc ion binding//ATP binding	--	Predicted carbonic anhydrase involved in protection against oxidative damage
25787165	627.897	680.226	196.349	364.574	228.7	257.659	173.569	203.192	187.847	272.803	292.48	184.081	220.168	304.784	353.186	367.112	437.622	329.188	308.181	293.877	457.722	513.022	512.442	397.272	TRIVIDRAFT_120434	NW_014013746.1	1839072	1839933	-	726	protein_coding	hypothetical protein	hypothetical protein TRIREDRAFT_124149 [Trichoderma reesei QM6a]>gi|340514122|gb|EGR44390.1| hypothetical protein TRIREDRAFT_124149 [Trichoderma reesei QM6a]>gi|572273434|gb|ETR97071.1| L30e-like protein [Trichoderma reesei RUT C-30]	Trichoderma reesei QM6a hypothetical protein (TRIREDRAFT_124149), mRNA	H/ACA ribonucleoprotein complex subunit 2	H/ACA ribonucleoprotein complex subunit 2 OS=Saccharomyces cerevisiae (strain ATCC 204508 / S288c) GN=NHP2 PE=1 SV=2	--	ribosome biogenesis	--	intracellular ribonucleoprotein complex	Box H/ACA snoRNP component, involved in ribosomal RNA pseudouridinylation
25790944	146.538	191.216	147.396	370.682	350.167	322.805	250.121	288.357	304.178	353.033	383.336	343.802	440.631	405.843	429.175	509.883	484.988	522.881	336.048	320.303	458.341	264.379	313.313	225.833	TRIVIDRAFT_215507	NW_014013746.1	2104698	2106934	-	2237	protein_coding	hypothetical protein	hypothetical protein TRIVIDRAFT_215507 [Trichoderma virens Gv29-8]	Trichoderma reesei QM6a predicted protein (TRIREDRAFT_81756), partial mRNA	--	--	--	--	--	--	--
25797577	239.393	168.947	235.575	264.706	298.292	374.085	378.318	414.814	394.383	357.81	492.769	394.404	431.998	381.613	415.528	430.293	419.548	489.861	446.297	507.434	412.682	70.604	72.4303	63.0603	TRIVIDRAFT_72932	NW_014013748.1	549199	550461	+	987	protein_coding	hypothetical protein	hypothetical protein TRIVIDRAFT_72932 [Trichoderma virens Gv29-8]	Trichoderma reesei QM6a predicted protein (TRIREDRAFT_51686), mRNA	--	Protein AIM2 OS=Saccharomyces cerevisiae (strain ATCC 204508 / S288c) GN=AIM2 PE=1 SV=1	Dienelactone hydrolase family	--	hydrolase activity	--	Predicted hydrolase related to dienelactone hydrolase
25794847	122.634	131.858	158.802	178.551	429.511	319.212	392.489	386.114	335.655	468.593	489.611	485.294	581.787	434.35	345.904	532.9	581.233	786.212	290.244	221.065	426.829	16.8193	16.8341	16.7699	TRIVIDRAFT_49145	NW_014013670.1	298947	300017	+	1014	protein_coding	hypothetical protein	hypothetical protein TRIVIDRAFT_49145 [Trichoderma virens Gv29-8]	--	--	Aldo-keto reductase yakc [NADP(+)] OS=Schizosaccharomyces pombe (strain 972 / ATCC 24843) GN=yakc PE=1 SV=1	--	--	--	--	Voltage-gated shaker-like K+ channel, subunit beta/KCNAB
25797594	454.984	379.414	471.646	329.337	355.164	405.994	390.698	394.005	383.337	328.443	432.019	360.16	329.501	263.489	296.524	281.895	283.229	279.707	261.069	262.985	257.776	341.267	329.417	272.165	TRIVIDRAFT_73156	NW_014013748.1	1515377	1516395	+	791	protein_coding	hypothetical protein	hypothetical protein TRIVIDRAFT_73156 [Trichoderma virens Gv29-8]	Trichoderma reesei QM6a 20S proteasome beta-type subunit (TRIREDRAFT_53554), partial mRNA	20S proteasome subunit beta 4	Probable proteasome subunit beta type-4 OS=Neurospora crassa (strain ATCC 24698 / 74-OR23-1A / CBS 708.71 / DSM 1257 / FGSC 987) GN=pcb-4 PE=3 SV=2	Proteasome subunit	proteolysis involved in cellular protein catabolic process	threonine-type endopeptidase activity	proteasome core complex	20S proteasome, regulatory subunit beta type PSMB2/PRE1
25792300	616.412	645.797	392.565	393.545	432.752	399.287	338.23	300.844	286.134	337.747	278.184	248.24	319.809	329.717	459.155	296.991	349.289	324.095	229.087	134.348	318.206	222.948	225.486	243.481	TRIVIDRAFT_230254	NW_014013744.1	1227096	1228336	+	1131	protein_coding	hypothetical protein	hypothetical protein TRIVIDRAFT_230254 [Trichoderma virens Gv29-8]	--	--	--	--	--	--	--	--
25787184	413.154	434.702	450.539	370.309	424.471	356.083	384.391	363.964	423.173	279.676	301.983	288.802	347.04	312.673	390.863	299.524	316.462	285.976	290.561	305.165	321.256	257.924	246.633	255.503	TRIVIDRAFT_121079	NW_014013743.1	753477	754158	-	588	protein_coding	hypothetical protein	hypothetical protein TRIVIDRAFT_121079, partial [Trichoderma virens Gv29-8]	Trichoderma reesei QM6a ubiquitin system component cue domain-containing protein (TRIREDRAFT_120067), partial mRNA	coupling of ubiquitin conjugation to ER degradation protein 1	--	CUE domain	--	protein binding	--	--
25797735	544.684	474.698	319.168	203.062	232.931	345.847	213.523	200.976	192.98	337.345	330.738	253.527	380.427	359.308	327.906	577.017	474.362	572.224	450.624	634.484	233.733	173.022	156.635	103.13	TRIVIDRAFT_74905	NW_014013658.1	686145	688602	-	1929	protein_coding	hypothetical protein	O-acetylhomoserine-like protein [Acremonium chrysogenum ATCC 11550]	Trichoderma reesei QM6a O-acetylhomoserine sulfhydrylase (TRIREDRAFT_122301), partial mRNA	O-acetylhomoserine/O-acetylserine sulfhydrylase	O-acetylhomoserine (thiol)-lyase OS=Emericella nidulans (strain FGSC A4 / ATCC 38163 / CBS 112.46 / NRRL 194 / M139) GN=cysD PE=2 SV=2	Aminotransferase class I and II//Cys/Met metabolism PLP-dependent enzyme//Glycine cleavage system P-protein//O-phosphoseryl-tRNA(Sec) selenium transferase, SepSecS//Beta-eliminating lyase	L-serine metabolic process//glycine catabolic process//threonine metabolic process//biosynthetic process//oxidation-reduction process//glycine metabolic process//cellular amino acid metabolic process	glycine dehydrogenase (decarboxylating) activity//pyridoxal phosphate binding//lyase activity//transferase activity	--	Cystathionine beta-lyases/cystathionine gamma-synthases
25790962	177.593	330.665	255.004	254.023	118.943	177.773	198.368	178.793	128.927	523.835	341.034	185.374	287.756	181.522	49.3505	927.448	842.548	566.779	495.986	498.113	341.038	306.97	480.616	224.313	TRIVIDRAFT_215619	NW_014013745.1	1066851	1068138	-	1288	protein_coding	hypothetical protein	hypothetical protein TRIVIDRAFT_215619 [Trichoderma virens Gv29-8]	Trichoderma reesei QM6a hypothetical protein (TRIREDRAFT_73708), partial mRNA	--	--	--	--	--	--	--
25798556	485.886	418.605	502.264	410.337	334.307	432.199	427.407	433.678	363.505	321.256	379.132	338.584	335.048	297.198	336.065	257.444	237.011	232.001	242.301	237.333	229.718	274.479	268.948	274.49	TRIVIDRAFT_84891	NW_014013745.1	2620765	2621900	+	1073	protein_coding	hypothetical protein	hypothetical protein TRIVIDRAFT_84891 [Trichoderma virens Gv29-8]	Trichoderma reesei QM6a predicted protein (TRIREDRAFT_65591), partial mRNA	26S proteasome regulatory subunit N10	26S proteasome non-ATPase regulatory subunit 4 homolog OS=Arabidopsis thaliana GN=RPN10 PE=1 SV=1	--	--	--	--	26S proteasome regulatory complex, subunit RPN10/PSMD4
25794936	509.711	533.05	583.353	407.559	391.668	473.325	464.38	405.182	416.925	299.39	308.37	305.555	367.728	231.974	272.177	286.951	273.026	365.093	275.49	218.366	318.862	145.715	118.923	66.7467	TRIVIDRAFT_4983	NW_014013662.1	1178928	1179998	+	1071	protein_coding	hypothetical protein	hypothetical protein TRIVIDRAFT_4983, partial [Trichoderma virens Gv29-8]	Trichoderma reesei QM6a predicted protein (TRIREDRAFT_39827), partial mRNA	--	--	--	--	--	--	--
25792265	168.224	123.894	213.245	811.181	582.224	638.051	218.23	218.97	299.65	203.613	250.777	223.453	215.086	237.44	344.717	176.078	185.931	192.827	302.595	442.12	303.722	469.835	496.094	717.856	TRIVIDRAFT_229793	NW_014013745.1	211317	212485	-	1169	protein_coding	hypothetical protein	hypothetical protein TRIVIDRAFT_229793 [Trichoderma virens Gv29-8]	Metarhizium robertsii ARSEF 23 BTB/POZ-like protein mRNA	--	--	Skp1 family, tetramerisation domain//BTB/POZ domain	ubiquitin-dependent protein catabolic process	protein binding	--	--
25798510	509.729	396.158	647.166	743.427	576.738	786.619	506.872	505.193	463.048	312.479	368.553	313.612	290.388	212.857	257.986	156.718	150.036	148.312	166.996	134.452	159.646	70.4928	80.9006	76.1853	TRIVIDRAFT_84157	NW_014013743.1	597892	599105	+	1064	protein_coding	hypothetical protein	hypothetical protein TRIVIDRAFT_84157 [Trichoderma virens Gv29-8]	Trichoderma reesei QM6a sopentenyl-diphosphate delta-isomerase-like protein (TRIREDRAFT_120106), mRNA	isopentenyl-diphosphate delta-isomerase	Isopentenyl-diphosphate Delta-isomerase OS=Schizosaccharomyces pombe (strain 972 / ATCC 24843) GN=idi1 PE=2 SV=2	NUDIX domain	--	hydrolase activity	--	Isopentenyl pyrophosphate:dimethylallyl pyrophosphate isomerase
25798302	372.146	373.908	386.081	333.522	324.797	359.606	350.67	358.613	336.373	297.996	322.496	325.987	339.673	284.68	328.278	301.151	302.617	291.889	327.963	345.992	317.002	362.85	362.933	313.66	CSK2A	NW_014013746.1	896124	898311	-	1778	protein_coding	casein kinase II subunit alpha	casein kinase II subunit alpha [Trichoderma virens Gv29-8]>gi|818163343|gb|KKP03138.1| casein kinase II subunit alpha [Trichoderma harzianum]	Trichoderma reesei QM6a alpha subunit of casein kinase (TRIREDRAFT_79503), partial mRNA	casein kinase II subunit alpha	Casein kinase II subunit alpha OS=Neurospora crassa (strain ATCC 24698 / 74-OR23-1A / CBS 708.71 / DSM 1257 / FGSC 987) GN=cka PE=2 SV=1	Lipopolysaccharide kinase (Kdo/WaaP) family//Protein tyrosine kinase//Protein kinase domain	protein phosphorylation	protein kinase activity//phosphotransferase activity, alcohol group as acceptor//ATP binding	membrane	Casein kinase II, alpha subunit
25789225	387.611	349.238	336.217	401.922	307.264	361.239	299.037	307.875	276.13	283.388	325.807	292.537	263.699	235.477	238.859	375.113	377.767	348.392	290.542	274.059	413.34	360.169	367.739	463.346	TRIVIDRAFT_185271	NW_014013656.1	66996	68841	-	1556	protein_coding	hypothetical protein	hypothetical protein THAR02_05921 [Trichoderma harzianum]	Trichoderma reesei QM6a predicted protein (TRIREDRAFT_50712), partial mRNA	--	Uncharacterized RNA-binding protein C25G10.01 OS=Schizosaccharomyces pombe (strain 972 / ATCC 24843) GN=SPAC25G10.01 PE=1 SV=1	RNA recognition motif. (a.k.a. RRM, RBD, or RNP domain)	--	nucleic acid binding	--	--
25792352	460.533	242.51	1252.19	782.273	825.379	444.396	251.391	489.085	187.538	1027.13	765.338	315.161	552.863	117.668	129.25	15.3533	13.2523	44.0528	11.0112	1.18789	4.85716	0.212374	0.760311	0.860363	TRIVIDRAFT_230790	NW_014013690.1	50452	52178	-	1727	protein_coding	hypothetical protein	hypothetical protein TRIVIDRAFT_230790 [Trichoderma virens Gv29-8]	Pseudogymnoascus destructans 20631-21 hypothetical protein mRNA	--	Abscisic acid 8'-hydroxylase 3 OS=Arabidopsis thaliana GN=CYP707A3 PE=1 SV=1	Cytochrome P450//Coiled coil	oxidation-reduction process	heme binding//iron ion binding//oxidoreductase activity, acting on paired donors, with incorporation or reduction of molecular oxygen//protein binding	--	--
25798304	298.807	304.368	332.814	458.554	491.187	349.303	269.068	261.606	388.17	181.732	246.051	327.63	248.73	330.353	475.978	150.763	209.399	216.467	288.216	355.592	340.582	464.202	445.932	489.827	TRIVIDRAFT_81984	NW_014013746.1	965154	966359	+	1150	protein_coding	monosaccharide-P-dolichol utilization protein	monosaccharide-P-dolichol utilization protein [Trichoderma virens Gv29-8]	Trichoderma reesei clone JGIBOIT-33G8, complete sequence	mannose-P-dolichol utilization defect 1	Mannose-P-dolichol utilization defect 1 protein OS=Mus musculus GN=Mpdu1 PE=2 SV=1	--	--	--	--	Predicted endoplasmic reticulum membrane protein Lec35/MPDU1 involved in monosaccharide-P-dolichol utilization
25797800	243.355	178.484	356.991	381.524	391.976	539.382	395.403	420.312	318.351	412.523	383.776	373.616	479.411	237.987	218.218	375.466	322.832	497.992	482.501	354.378	351.054	76.3247	62.6702	53.0634	TRIVIDRAFT_76008	NW_014013661.1	578463	581154	-	2321	protein_coding	hypothetical protein	hypothetical protein TRIVIDRAFT_76008 [Trichoderma virens Gv29-8]	Trichoderma reesei QM6a predicted protein (TRIREDRAFT_21668), partial mRNA	--	Dipeptidyl-peptidase 5 OS=Trichophyton equinum GN=DPP5 PE=3 SV=1	Prolyl oligopeptidase family//Ca2+-ATPase N terminal autoinhibitory domain	proteolysis	serine-type peptidase activity//calmodulin binding	--	Dipeptidyl aminopeptidase
25790984	432.103	426.709	510.895	384.617	433.546	464.359	350.29	353.783	387.487	238.916	272.892	317.869	271.977	234.022	202.894	281.549	290.15	399.411	336.985	281.651	361.298	205.156	193.694	242.364	TRIVIDRAFT_215689	NW_014013745.1	2049852	2050999	+	876	protein_coding	hypothetical protein	hypothetical protein TRIVIDRAFT_215689 [Trichoderma virens Gv29-8]	Trichoderma reesei QM6a predicted protein (TRIREDRAFT_21135), mRNA	--	--	--	--	--	--	--
25790974	273.19	149.089	247.804	529.718	301.039	415.773	225.839	243.906	199.245	127.905	146.879	184.787	93.8613	126.465	184.981	248.423	309.198	286.556	485.204	526.224	510.177	733.942	599.4	710.449	TRIVIDRAFT_215659	NW_014013745.1	1677478	1678942	+	1365	protein_coding	hypothetical protein	hypothetical protein TRIVIDRAFT_215659 [Trichoderma virens Gv29-8]	Trichoderma reesei QM6a predicted protein (TRIREDRAFT_21270), mRNA	--	--	--	--	--	--	--
25787512	107.851	122.982	137.664	152.569	207.671	195.666	353.08	335.521	370.214	250.123	262.84	354.392	365.92	273.72	352.998	281.242	352.876	388.224	323.348	331.456	412.141	564.897	499.477	860.108	TRIVIDRAFT_130986	NW_014013662.1	171648	172157	+	510	protein_coding	hypothetical protein	hypothetical protein TRIVIDRAFT_130986, partial [Trichoderma virens Gv29-8]	Trichoderma reesei QM6a predicted protein (TRIREDRAFT_56835), partial mRNA	--	--	--	--	--	--	--
25795790	547.285	490.041	478.586	314.89	482.944	393.673	290.763	333.544	277.549	315.955	251.087	220.28	568.768	602.718	381.284	172.426	186.544	366.353	127.026	68.8914	145.022	301.664	310.412	213.988	TRIVIDRAFT_58016	NW_014013744.1	2237378	2239323	+	1614	protein_coding	hypothetical protein	hypothetical protein TRIVIDRAFT_58016 [Trichoderma virens Gv29-8]	Trichoderma reesei QM6a predicted protein (TRIREDRAFT_64874), partial mRNA	--	Putative HC-toxin efflux carrier TOXA OS=Cochliobolus carbonum GN=TOXA PE=3 SV=1	UcrQ family//Major Facilitator Superfamily	proton transport//obsolete electron transport//oxidative phosphorylation//transmembrane transport	ubiquinol-cytochrome-c reductase activity	integral component of membrane	--
25787084	263.624	335.372	365.182	287.4	361.66	307.666	303.606	300.701	395.945	202.734	252.591	276.613	293.85	360.867	419.572	174.185	213.683	266.267	344.628	381.728	299.624	433.727	327.701	670.723	TRIVIDRAFT_118023	NW_014013744.1	1344418	1345576	-	1101	protein_coding	hypothetical protein	hypothetical protein TRIVIDRAFT_118023, partial [Trichoderma virens Gv29-8]	Trichoderma reesei QM6a predicted protein (TRIREDRAFT_77744), partial mRNA	--	--	Transcription elongation factor, N-terminal//Transmembrane protein//Septum formation initiator	regulation of DNA-templated transcription, elongation//cell cycle	DNA binding	integral component of membrane	--
25789203	212.069	190.518	274.901	201.582	372.474	267.715	257.625	280.486	275.904	275.928	299.876	287.497	260.364	281.368	241.432	288.694	281.482	509.094	574.952	442.085	724.925	288.817	288.221	454.64	TRIVIDRAFT_18457	NW_014013744.1	573422	574075	-	654	protein_coding	hypothetical protein	hypothetical protein TRIVIDRAFT_18457, partial [Trichoderma virens Gv29-8]	--	--	--	Acetyltransferase (GNAT) family//Acetyltransferase (GNAT) domain//Acetyltransferase (GNAT) domain	acyl-carrier-protein biosynthetic process	N-acetyltransferase activity	--	--
25798308	211.055	240.851	323.802	263.898	290.699	230.936	246.1	219.194	319.478	198.522	234.88	348.927	227.207	259.444	406.496	226.127	271.015	272.084	285.199	354.403	407.81	786.799	554.611	557.124	TRIVIDRAFT_82029	NW_014013746.1	1411808	1413944	-	1818	protein_coding	glycosyltransferase family 62 protein	mannan polymerase II complex ANP1 subunit [Neurospora crassa OR74A]>gi|28950141|emb|CAD70999.1| probable ANP1 protein [Neurospora crassa]>gi|553136174|gb|EAA31570.3| mannan polymerase II complex ANP1 subunit [Neurospora crassa OR74A]>gi|725975273|gb|KHE78896.1| glycosyltransferase family 62 protein [Neurospora crassa]	Trichoderma reesei QM6a glycosyltransferase family 62 (TRIREDRAFT_81211), partial mRNA	--	Mannan polymerase II complex ANP1 subunit OS=Saccharomyces cerevisiae (strain ATCC 204508 / S288c) GN=ANP1 PE=1 SV=3	--	--	--	--	--
25789293	586.538	568.783	463.564	370.257	360.515	397.536	420.385	443.197	407.252	242.219	282.796	265.608	398.697	444.7	478.032	238.879	261.35	248.867	173.415	159.051	178.876	109.872	112.235	118.911	TRIVIDRAFT_187516	NW_014013658.1	106037	107487	-	1387	protein_coding	hypothetical protein	ribose 5-phosphate isomerase A [Trichoderma harzianum]	--	ribose 5-phosphate isomerase A	Ribose-5-phosphate isomerase OS=Ustilago maydis (strain 521 / FGSC 9021) GN=RKI1 PE=3 SV=1	Ribose 5-phosphate isomerase A (phosphoriboisomerase A)	carbon utilization//pentose-phosphate shunt, non-oxidative branch//pentose-phosphate shunt	ribose-5-phosphate isomerase activity	--	Ribose 5-phosphate isomerase
25793532	423.233	324.491	407.1	440.436	579.95	414.842	454.763	532.413	461.706	343.985	388.745	414.51	383.687	445.312	368.683	257.588	259.094	166.615	133.724	128.68	140.594	96.4592	88.1916	63.2776	TRIVIDRAFT_36387	NW_014013747.1	1258409	1259513	-	981	protein_coding	glycoside hydrolase family 16 protein	glycoside hydrolase family 16 protein, partial [Trichoderma virens Gv29-8]	Trichoderma reesei QM6a predicted protein (TRIREDRAFT_49274), partial mRNA	--	Probable endo-1,3(4)-beta-glucanase AFUA_2G14360 OS=Neosartorya fumigata (strain ATCC MYA-4609 / Af293 / CBS 101355 / FGSC A1100) GN=AFUA_2G14360 PE=3 SV=1	Glycosyl hydrolases family 16	carbohydrate metabolic process	hydrolase activity, hydrolyzing O-glycosyl compounds	--	--
25790616	164.554	154.368	197.812	428.177	261.568	401.947	393.347	394.07	395.861	436.943	448.082	322.806	489.353	445.806	542.634	348.724	335.963	479.636	246.951	399.269	119.225	128.578	116.412	62.341	TRIVIDRAFT_211402	NW_014013748.1	1559728	1560894	-	1054	protein_coding	hypothetical protein	hypothetical protein TRIVIDRAFT_211402 [Trichoderma virens Gv29-8]	Trichoderma reesei QM6a hypothetical protein (TRIREDRAFT_74453), partial mRNA	3-hydroxybutyryl-CoA dehydrogenase	Probable 3-hydroxybutyryl-CoA dehydrogenase OS=Bacillus subtilis (strain 168) GN=mmgB PE=2 SV=1	Saccharopine dehydrogenase NADP binding domain//3-hydroxyacyl-CoA dehydrogenase, NAD binding domain//Pyridine nucleotide-disulphide oxidoreductase//3-hydroxyacyl-CoA dehydrogenase, C-terminal domain//NAD binding domain of 6-phosphogluconate dehydrogenase//FAD dependent oxidoreductase	tryptophan metabolic process//D-gluconate metabolic process//pentose-phosphate shunt//isoleucine catabolic process//fatty acid metabolic process//leucine catabolic process//valine catabolic process//fatty acid biosynthetic process//benzoate metabolic process//oxidation-reduction process//lysine catabolic process	oxidoreductase activity//phosphogluconate dehydrogenase (decarboxylating) activity//3-hydroxyacyl-CoA dehydrogenase activity	--	3-hydroxyacyl-CoA dehydrogenase
25798879	414.552	413.237	304.889	334.426	271.852	365.912	345.155	361.822	315.459	294.864	328.699	319.007	260.724	186.073	194.838	270.172	282.379	272.371	255.987	296.563	293.145	336.766	374.228	616.632	TRIVIDRAFT_89722	NW_014013667.1	290900	292703	+	1253	protein_coding	hypothetical protein	hypothetical protein TRIVIDRAFT_89722 [Trichoderma virens Gv29-8]	Trichoderma reesei QM6a predicted protein (TRIREDRAFT_76329), mRNA	Ran-binding protein 1	Ran-specific GTPase-activating protein 1 OS=Schizosaccharomyces pombe (strain 972 / ATCC 24843) GN=sbp1 PE=1 SV=1	RanBP1 domain	intracellular transport	--	--	Ran-binding protein RANBP1 and related RanBD domain proteins
25798443	1153.92	1030.36	592.713	609.371	137.807	386.448	191.132	197.248	218.54	149.793	191.255	185.847	171.975	156.879	176.762	214.051	197.034	176.436	192.771	235.155	212.806	313.066	264.315	332.054	TRIVIDRAFT_83432	NW_014013665.1	428389	429687	-	1062	protein_coding	hypothetical protein	40S ribosomal protein S2 [Verticillium dahliae VdLs.17]>gi|346971739|gb|EGY15191.1| 40S ribosomal protein S2 [Verticillium dahliae VdLs.17]	Trichoderma reesei QM6a hypothetical protein (TRIREDRAFT_122036), mRNA	small subunit ribosomal protein S2e	40S ribosomal protein S2 OS=Saccharomyces cerevisiae (strain ATCC 204508 / S288c) GN=RPS2 PE=1 SV=3	Ribosomal protein S5, N-terminal domain//Ribosomal protein S5, C-terminal domain//Phospholamban	calcium ion transport//ribosome biogenesis//transport//translation	structural constituent of ribosome//calcium channel regulator activity//ATPase inhibitor activity//RNA binding	small ribosomal subunit//membrane//ribosome	40S ribosomal protein S2/30S ribosomal protein S5
25788622	722.253	686.791	585.772	368.952	366.251	412.699	281.714	291.47	306.738	257.213	267.991	225.208	274.067	253.772	265.099	273.863	296.824	365.768	254.772	193.824	284.751	153.397	169.141	124.599	TRIVIDRAFT_165050	NW_014013657.1	524164	524780	-	477	protein_coding	hypothetical protein	hypothetical protein TRIVIDRAFT_165050 [Trichoderma virens Gv29-8]	Trichoderma reesei QM6a predicted protein (TRIREDRAFT_105593), partial mRNA	large subunit ribosomal protein L25	54S ribosomal protein L25, mitochondrial OS=Saccharomyces cerevisiae (strain ATCC 204508 / S288c) GN=MRPL25 PE=1 SV=2	--	--	--	--	--
25795928	44.8753	45.9674	67.6984	31.8905	81.5573	50.9588	108.189	132.751	79.6364	483.931	482.485	132.248	865.745	715.247	851.101	994.624	865.647	911.73	225.14	216.828	192.182	32.0735	34.9728	24.6282	TRIVIDRAFT_59294	NW_014013665.1	158965	159936	+	972	protein_coding	hypothetical protein	hypothetical protein TRIVIDRAFT_59294 [Trichoderma virens Gv29-8]	--	--	Uncharacterized oxidoreductase C736.13 OS=Schizosaccharomyces pombe (strain 972 / ATCC 24843) GN=SPCC736.13 PE=3 SV=1	short chain dehydrogenase//Tetrahydrofolate dehydrogenase/cyclohydrolase, NAD(P)-binding domain//NAD dependent epimerase/dehydratase family	oxidation-reduction process//folic acid-containing compound biosynthetic process//glyoxylate metabolic process//metabolic process	coenzyme binding//methylenetetrahydrofolate dehydrogenase (NADP+) activity//catalytic activity//oxidoreductase activity	--	Dehydrogenases with different specificities (related to short-chain alcohol dehydrogenases)
25799049	475.266	460.112	423.245	351.06	329.959	377.492	340.173	355.98	405.434	301.189	364.529	301.458	343.554	308.416	310.197	297.027	319.976	322.499	278.628	263.012	269.152	149.126	157.92	158.14	TRIVIDRAFT_92562	NW_014013660.1	1157030	1157739	+	546	protein_coding	hypothetical protein	hypothetical protein TRIVIDRAFT_92562 [Trichoderma virens Gv29-8]	Verticillium dahliae VdLs.17 NADH-ubiquinone oxidoreductase 9.5 kDa subunit partial mRNA	--	NADH-ubiquinone oxidoreductase 9.5 kDa subunit OS=Neurospora crassa (strain ATCC 24698 / 74-OR23-1A / CBS 708.71 / DSM 1257 / FGSC 987) GN=nuo9.5 PE=1 SV=3	--	--	--	--	--
25793429	302.982	250.353	317.363	296.669	282.155	400.22	329.25	313.879	323.812	253.914	289.075	278.408	277.943	206.394	209.694	359.349	348.775	391.167	449.421	384.145	493.549	347.415	290.266	260.148	TRIVIDRAFT_35388	NW_014013747.1	859012	860269	+	957	protein_coding	hypothetical protein	hypothetical protein TRIVIDRAFT_35388 [Trichoderma virens Gv29-8]	Trichoderma reesei QM6a predicted protein (TRIREDRAFT_4475), partial mRNA	--	Methionine adenosyltransferase 2 subunit beta OS=Rattus norvegicus GN=Mat2b PE=2 SV=1	3-beta hydroxysteroid dehydrogenase/isomerase family//NAD dependent epimerase/dehydratase family	oxidation-reduction process//androgen metabolic process//C21-steroid hormone metabolic process//estrogen metabolic process//steroid biosynthetic process	3-beta-hydroxy-delta5-steroid dehydrogenase activity//coenzyme binding//oxidoreductase activity, acting on the CH-OH group of donors, NAD or NADP as acceptor//catalytic activity	--	--
25797891	849.459	565.011	663.961	679.431	454.088	556.564	260.245	329.053	256.035	468.273	448.067	289.773	381.128	288.712	271.321	167.574	155.274	182.12	132.309	95.9054	94.5473	20.9383	21.6553	19.3212	TRIVIDRAFT_77150	NW_014013663.1	381864	383339	-	1051	protein_coding	hypothetical protein	hypothetical protein TRIVIDRAFT_77150 [Trichoderma virens Gv29-8]	--	--	--	NAD(P)H binding domain of trans-2-enoyl-CoA reductase//short chain dehydrogenase//NAD dependent epimerase/dehydratase family//Saccharopine dehydrogenase NADP binding domain	oxidation-reduction process//metabolic process	coenzyme binding//catalytic activity//oxidoreductase activity	--	--
25798947	922.893	812.735	422.979	417.276	217.621	350.468	207.6	214.29	198.314	373.437	397.658	219.706	252.592	295.784	240.515	320.519	368.832	308.792	261.701	303.864	228.122	124.054	109.364	79.5286	TRIVIDRAFT_90651	NW_014013672.1	132309	133664	-	1258	protein_coding	hypothetical protein	hypothetical protein TRIVIDRAFT_90651 [Trichoderma virens Gv29-8]	Trichoderma reesei QM6a predicted protein (TRIREDRAFT_23184), partial mRNA	homoisocitrate dehydrogenase	Homoisocitrate dehydrogenase OS=Schizosaccharomyces pombe (strain 972 / ATCC 24843) GN=lys12 PE=1 SV=1	Isocitrate/isopropylmalate dehydrogenase//Guanylyl transferase CofC like	oxidation-reduction process	oxidoreductase activity, acting on the CH-OH group of donors, NAD or NADP as acceptor//nucleotidyltransferase activity	--	Isocitrate dehydrogenase, alpha subunit
25798524	555.823	484.417	398.645	351.76	323.335	361.592	390.075	374.558	366.604	350.15	348.596	285.272	349.677	283.914	342.54	296.669	325.4	335.486	240.916	193.497	258.178	148.906	128.923	142.978	TRIVIDRAFT_84445	NW_014013745.1	694419	695382	+	851	protein_coding	hypothetical protein	hypothetical protein TRIVIDRAFT_84445 [Trichoderma virens Gv29-8]	Trichoderma reesei QM6a hypothetical protein (TRIREDRAFT_119651), partial mRNA	--	54S ribosomal protein L16, mitochondrial OS=Saccharomyces cerevisiae (strain ATCC 204508 / S288c) GN=MRPL16 PE=1 SV=1	Ribosomal protein L16p/L10e	translation//ribosome biogenesis	structural constituent of ribosome	ribosome	--
25790610	420.722	367.025	436.142	379.496	320.946	417.096	383.014	395.324	351.293	288.816	336.061	331.262	321.931	236.564	252.115	274.259	265.344	256.182	268.016	269.36	277.253	280.197	258.297	230.568	TRIVIDRAFT_211309	NW_014013748.1	730143	732325	+	1934	protein_coding	hypothetical protein	26S protease regulatory subunit 6A [Botrytis cinerea B05.10]>gi|347835785|emb|CCD50357.1| similar to 26S protease regulatory subunit 6A [Botrytis cinerea T4]>gi|472239258|gb|EMR84079.1| putative 26s protease regulatory subunit 6a protein [Botrytis cinerea BcDW1]	Trichoderma reesei QM6a predicted protein (TRIREDRAFT_23206), partial mRNA	26S proteasome regulatory subunit T5	26S protease regulatory subunit 6A OS=Saccharomyces cerevisiae (strain ATCC 204508 / S288c) GN=RPT5 PE=1 SV=3	Holliday junction DNA helicase ruvB N-terminus//PhoH-like protein//RNA helicase//ATPase family associated with various cellular activities (AAA)//AAA domain (Cdc48 subfamily)//AAA domain (dynein-related subfamily)//IstB-like ATP binding protein	DNA recombination//proteolysis//DNA repair//protein catabolic process	peptidase activity//RNA binding//ATPase activity//four-way junction helicase activity//ATP binding//nucleoside-triphosphatase activity//RNA helicase activity	replication fork//Holliday junction helicase complex//cytoplasm	26S proteasome regulatory complex, ATPase RPT5
25795573	654.325	595.285	539.086	384.409	360.706	396.586	399.211	342.951	366.964	317.704	291.968	282.53	316.733	238.129	276.889	290.978	292.205	349.686	227.401	170.303	270.401	92.0437	79.0965	68.3148	TRIVIDRAFT_55978	NW_014013744.1	906338	906937	+	522	protein_coding	hypothetical protein	hypothetical protein TRIVIDRAFT_55978 [Trichoderma virens Gv29-8]	Trichoderma reesei QM6a predicted protein (TRIREDRAFT_77629), partial mRNA	cytochrome c oxidase assembly protein subunit 20	Cytochrome c oxidase protein 20, mitochondrial OS=Ashbya gossypii (strain ATCC 10895 / CBS 109.51 / FGSC 9923 / NRRL Y-1056) GN=COX20 PE=3 SV=1	Glucokinase	galactose metabolic process//gluconeogenesis//glucose 6-phosphate metabolic process//sucrose metabolic process//streptomycin biosynthetic process//glycolytic process//starch metabolic process	ATP binding//glucokinase activity	--	--
25788860	208.149	181.521	262.588	262.108	390.916	342.695	438.094	451.582	434.915	323.173	319.175	376.748	544.873	542.514	548.599	271.414	253.863	302.712	293.092	245.706	211.807	118.128	124.624	146.055	TRIVIDRAFT_175383	NW_014013657.1	1556742	1558876	+	1214	protein_coding	hypothetical protein	hypothetical protein TRIVIDRAFT_175383 [Trichoderma virens Gv29-8]	Trichoderma reesei QM6a predicted protein (TRIREDRAFT_76571), partial mRNA	--	Pyroglutamyl-peptidase 1 OS=Mus musculus GN=Pgpep1 PE=2 SV=1	--	--	--	--	--
25798909	525.695	488.733	441.834	336.597	354.265	427.889	406.186	415.915	381.715	328.309	324.214	299.473	332.869	274.424	297.507	289.476	312.312	295.058	243.892	231.45	266.334	95.6491	100.457	90.7553	TRIVIDRAFT_90014	NW_014013669.1	672733	673360	-	533	protein_coding	hypothetical protein	hypothetical protein TRIVIDRAFT_90014 [Trichoderma virens Gv29-8]	--	cytochrome c oxidase assembly factor 2	--	Cytochrome C oxidase assembly factor 2	mitochondrial respiratory chain complex IV assembly	--	--	--
25789207	201.628	216.751	202.444	263.202	381.866	207.341	291.168	361.643	424.861	286.465	375.49	508.145	399.25	515.506	727.083	332.988	379.447	371.835	216.343	270.557	251.462	156.076	114.243	89.1305	TRIVIDRAFT_184715	NW_014013657.1	320388	322180	-	1793	protein_coding	hypothetical protein	hypothetical protein TRIVIDRAFT_184715 [Trichoderma virens Gv29-8]	Trichoderma reesei QM6a predicted protein (TRIREDRAFT_61763), partial mRNA	--	UPF0187 protein sll1024 OS=Synechocystis sp. (strain PCC 6803 / Kazusa) GN=sll1024 PE=3 SV=2	Transcription termination factor nusG	regulation of transcription, DNA-templated	--	--	--
25786852	341.326	282.713	356.568	299.831	224.726	282.621	319.786	293.283	313.443	338.428	322.591	272.394	315.27	238.395	249.646	293.247	271.27	255.409	457.673	490.618	376.916	380.469	292.006	272.552	TRIVIDRAFT_111960	NW_014013679.1	36450	37991	+	1352	protein_coding	oligosaccharyl transferase	oligosaccharyl transferase [Trichoderma virens Gv29-8]	Trichoderma reesei clone JGIBOIT-29H11, complete sequence	oligosaccharyltransferase complex subunit gamma	Tumor suppressor candidate 3 OS=Homo sapiens GN=TUSC3 PE=1 SV=1	--	--	--	--	Oligosaccharyltransferase, gamma subunit
25791075	345.771	289.41	320.024	350.161	282.91	317.477	296.81	315.334	279.537	301.587	345.81	276.145	369.948	351.867	460.162	311.264	301.926	290.904	341.09	304.678	417.591	252.42	251.898	143.994	TRIVIDRAFT_216195	NW_014013680.1	134615	135905	+	1291	protein_coding	hypothetical protein	hypothetical protein TRIVIDRAFT_216195 [Trichoderma virens Gv29-8]	Thielavia terrestris NRRL 8126 hypothetical protein (THITE_2106137) mRNA, complete cds	GTP cyclohydrolase I	GTP cyclohydrolase 1 OS=Neurospora crassa (strain ATCC 24698 / 74-OR23-1A / CBS 708.71 / DSM 1257 / FGSC 987) GN=gch-1 PE=2 SV=2	QueF-like protein	queuosine biosynthetic process	preQ1 synthase activity	--	GTP cyclohydrolase I
25798646	190.149	269.355	267.406	218.277	274.176	226.285	214.304	213.555	368.356	165.641	235.251	391.861	261.948	381.657	480.68	204.297	268.335	297.458	163.361	225.056	208.357	668.352	537.086	782.89	TRIVIDRAFT_86059	NW_014013747.1	151447	153404	-	1958	protein_coding	hypothetical protein	hypothetical protein TRIVIDRAFT_86059 [Trichoderma virens Gv29-8]	Trichoderma reesei QM6a predicted protein (TRIREDRAFT_29710), partial mRNA	--	--	--	--	--	--	--
[truncated: 19,191 more rows]

## Sheet: Table S3
Table S3. Gene number of different expression level (FPKM) distribution
[truncated: 12 more rows]

## Sheet: TableS4
Table S4. Comparison of differentially expressed genes in adjacent stages of 4 samples
[truncated: 9,712 more rows]

[truncated: 22 more sheets: Table S5, Table S6, Table S7, Table S8, Table S9, Table S10, Table S11, Table S12, Table S13, Table S14, Table S15, Table S16, Table S17, Table S18, Table S19, Table S20, Table S21, Table S22, Table S23, Table S24 …]
